# Supplementary material for: Metabolomics assisted by transcriptomics analysis to reveal metabolic characteristics and potential biomarkers associated with treatment response of neoadjuvant therapy with TCbHP regimen in HER2 + breast cancer
Source: Breast Cancer Res. 2024 Apr 12;26:64. doi: 10.1186/s13058-024-01813-w (PMC11010353; doi:10.1186/s13058-024-01813-w)
Supplement: Supplementary file 3 — Supplementary Material 3 [file 13058_2024_1813_MOESM3_ESM.xlsx]

## Sheet: A_D
Supplementary Table 2. Detail information on the significantly different metabolites among the different groups.
Dataclass	ID	m/z	Retention time (min)	Average RI	Ion mode	Metabolites	Compound ID	Super Class	Class	Sub Class	level	kegg	Score	Fragmentation Score	Adducts	Formula	Mass Error (ppm)	VIP	P-value	adj.P-value	log2(FC)	FC	average(A)	average(D)	A01	A02	A03	A04	A05	A06	A07	A08	A09	A10	A11	A12	A13	A14	A15	A16	A17	A18	A19	D01	D02	D03	D04	D05	D06
GC	639	310.129	26.101	886784		4-aminophenol	HMDB0001169	Benzenoids	Benzene and substituted derivatives	Aniline and substituted anilines			64.2					3.61395	4.17622e-06	5.887e-05	-1.73723	0.299945	0.00113595	0.00378721	0.00034558	1.12452e-08	0.000541656	8.0167e-05	1.12452e-08	1.12452e-08	2.90752e-05	0.00022902	2.16432e-05	7.42379e-05	0.000100514	5.93975e-05	0.000494348	0.000187264	0.00468943	0.0044579	0.00527635	0.00244566	0.00255086	0.00474669	0.00375424	0.00346634	0.00367628	0.00288087	0.00461585
GC	379	204.1	18.444	582661		L-sorbose	HMDB0001266	Organic oxygen compounds	Organooxygen compounds	Carbohydrates and carbohydrate conjugates			94.4					3.35342	1.01195e-06	3.54488e-05	-2.18219	0.220341	0.0230551	0.104633	0.00723215	0.00028014	0.00216309	0.00293588	0.00104139	0.000417909	0.000425381	0.00152771	0.000302564	0.00159295	0.000691505	0.000883525	0.00609355	0.0148028	0.0916866	0.0884292	0.0961748	0.0629015	0.058464	0.0804095	0.0731554	0.074298	0.12506	0.0366774	0.108344
GC	407	217.1	19.398	582698		Aconitic acid	HMDB0000072	Organic acids and derivatives	Carboxylic acids and derivatives	Tricarboxylic acids and derivatives			86.5					3.04169	0.00159057	0.00545084	-2.20985	0.216156	0.490589	2.2696	0.000686887	0.1029	0.00105147	3.6208	0.0010898	0.0869057	0.0826923	3.27491	0.126217	0.00318503	1.88218	0.00106757	0.00125981	0.000651388	0.134115	0.000290281	0.000464072	0.000263373	0.000466435	3.8503	3.37155	4.15558	0.000156685	3.59529	3.8359
GC	210	234.1	13.663	381094		Arabino-hexos-2-ulose, bis(dimethyl acetal)							94.1					2.79052	2.36042e-05	0.000239976	4.19149	18.2711	0.000916739	5.01742e-05	0.000250491	0.000961388	0.000648383	0.000995289	0.00167689	0.000674678	0.00186413	0.000866325	0.00105091	0.00150581	0.0015477	0.00324048	0.000936451	0.00107143	3.57402e-05	1.83403e-05	2.40308e-05	4.4691e-05	4.88952e-06	2.62893e-05	1.29571e-05	4.41999e-05	3.37042e-05	5.06705e-05	3.46719e-05
GC	561	364.2	23.652	819647		Trisaccharide							82.6					2.71785	4.08287e-06	5.887e-05	-1.68234	0.311576	0.00416238	0.0133591	0.002921	8.24602e-05	0.00214691	0.00191782	0.00115334	1.58944e-05	3.94114e-05	0.0047809	6.66419e-05	0.000934567	0.00125352	0.000681503	0.00507604	0.00309716	0.0192008	0.0111641	0.0112349	0.00649468	0.00682371	0.0192547	0.0119845	0.0138468	0.00988762	0.0124679	0.0135622
GC	506	437.231	22.111	747437		1-deoxy-1-(4-morpholinyl)-alpha-d-fructopyranose							79					2.5843	1.16926e-05	0.000132083	-1.71787	0.303997	0.000882475	0.0029029	0.000598908	0.00011581	0.000552214	0.000335739	0.000210935	4.56765e-05	4.76441e-05	0.000346342	9.74116e-05	0.000672101	0.000203827	0.000174691	0.00102106	0.00166706	0.00378788	0.00182347	0.00190283	0.00150385	0.00165957	0.00483141	0.00146689	0.00190342	0.00192625	0.00380411	0.0037162
GC	373	217.1	18.288	582655		D-fructose	HMDB0000660	Organic oxygen compounds	Organooxygen compounds	Carbohydrates and carbohydrate conjugates			93.1					2.57303	6.73051e-07	2.93258e-05	-1.64978	0.318689	0.0562153	0.176396	0.045674	0.00300953	0.015642	0.0243899	0.0190244	0.00357746	0.00321184	0.0301488	0.0096143	0.010228	0.0115631	0.0100772	0.0947852	0.0634269	0.162975	0.16228	0.168234	0.116305	0.113925	0.152067	0.144779	0.146948	0.198907	0.0871632	0.182224
GC	408	340.2	19.423	582699		Formononetin	HMDB0005808	Phenylpropanoids and polyketides	Isoflavonoids	O-methylated isoflavonoids			75					2.55688	0.039574	0.0881027	-3.49457	0.0887219	6.86092e-06	7.73307e-05	1.12452e-08	1.12452e-08	1.12452e-08	0.000105494	5.49307e-06	1.12452e-08	1.12452e-08	1.12452e-08	1.12452e-08	1.12452e-08	1.12452e-08	1.91903e-05	1.12452e-08	1.12452e-08	1.12452e-08	1.12452e-08	1.12452e-08	1.12452e-08	1.12452e-08	1.12452e-08	1.12452e-08	1.12452e-08	1.12452e-08	1.12452e-08	5.29534e-05
GC	565	290.1	23.785	819659		N-methyl-l-leucine							88					2.37528	0.00931675	0.0244966	1.8699	3.65507	4.31776	1.18131	9.11405	0.000265884	7.73349	0.00181287	0.00165277	7.64815	8.85477	8.85574	7.79366	0.00597746	7.69949	8.04898	7.89025	8.37946	0.000121255	0.000185276	0.000293941	0.00770353	0.00143201	0.000334763	2.50893e-05	8.71738	0.000872093	8.69991e-05	0.00778419
GC	641	361.185	26.257	886800		Melezitose	HMDB0011730	Organic oxygen compounds	Organooxygen compounds	Carbohydrates and carbohydrate conjugates			85.1					2.33655	0.000240266	0.00116319	-1.53612	0.344811	0.00165651	0.0048041	0.000773723	0.000256189	0.0007812	0.000674604	0.000469139	2.06103e-05	6.74648e-05	0.000748592	8.69216e-05	0.00101619	0.000574226	0.000516217	0.00169155	0.00142266	0.00683477	0.00349527	0.00423259	0.00355824	0.00425344	0.00763622	0.00244511	0.00359051	0.00319838	0.00603644	0.00544559
GC	370	288.146	18.226	582653		Ascorbic acid	HMDB0000044	Organoheterocyclic compounds	Dihydrofurans	Furanones			79					2.21428	0.00480248	0.0140659	-0.886088	0.541079	0.00152692	0.00282199	0.000927576	1.12452e-08	0.00113745	0.00157173	0.00137661	2.17863e-05	1.12452e-08	0.00215655	4.36357e-05	0.000389627	0.000809808	0.000463183	0.0033363	0.00073953	0.00185	0.00450072	0.00535194	0.00249185	0.00184312	0.002557	0.00231796	0.00368383	0.0034462	0.00137095	0.00506325
GC	372	129.088	18.283	582655		Methyl alpha-d-glucofuranoside							90					2.13535	2.37413e-06	4.52568e-05	-1.21784	0.429926	0.0131586	0.0306066	0.00761465	0.00154977	0.00430045	0.010051	0.00938189	0.00180032	0.00204616	0.0196721	0.0017499	0.00418226	0.00567805	0.00471725	0.031644	0.016719	0.0311991	0.0279493	0.0293765	0.0205855	0.0197958	0.0313465	0.0280791	0.0266563	0.0289059	0.0229626	0.0308194
GC	262	202.102	15.104	487241		Tryptophol	HMDB0003447	Organoheterocyclic compounds	Indoles and derivatives	Indoles			79.2					2.08322	4.50672e-05	0.000381819	-1.19248	0.437549	0.0012025	0.00274826	0.00141	6.53026e-05	0.000631096	0.000800124	0.000726933	4.0531e-05	4.81795e-05	0.000893268	0.000114901	0.000218369	0.00062243	0.00102489	0.000966448	0.00116453	0.00418196	0.00248588	0.00258629	0.00253086	0.00233547	0.00514152	0.00113685	0.00233976	0.00214129	0.00198639	0.00428018
GC	386	271.103	18.681	582670		Trehalose-6-phosphate	HMDB0001124	Organic oxygen compounds	Organooxygen compounds	Carbohydrates and carbohydrate conjugates			77.4					2.02178	0.000155316	0.000802903	-1.25719	0.418359	0.00545465	0.0130382	0.00459842	6.66558e-05	0.00143704	0.00276805	0.00350762	0.000147497	0.000153006	0.00797331	0.000498268	0.000655883	0.00368277	0.00343155	0.00434279	0.00183622	0.0132316	0.0137102	0.0149104	0.0145649	0.0121223	0.010669	0.0121895	0.0103867	0.00993216	0.00648311	0.0107629
GC	272	274.2	15.521	487256		N-acetylaspartate	HMDB0000812	Organic acids and derivatives	Carboxylic acids and derivatives	Amino acids, peptides, and analogues			84.5					2.01748	3.81463e-05	0.000332418	-1.08756	0.470557	0.00887556	0.0188618	0.00966253	0.000484381	0.00541532	0.00684895	0.00513328	0.000527242	0.000319547	0.00668494	0.000920479	0.00158347	0.00505165	0.00699487	0.00774068	0.00680598	0.0268056	0.0180419	0.0190646	0.020909	0.0196412	0.031159	0.00971629	0.0179867	0.0158867	0.0124522	0.0283139
GC	417	147.1	19.521	582703		Maltitol	HMDB0002928	Lipids and lipid-like molecules	Fatty Acyls	Fatty acyl glycosides			88.8					2.01364	0.00365009	0.0109145	0.980112	1.97262	6.59125	3.34137	9.58257	8.4395	9.64004	9.61059	8.75867	7.22223	8.06842	10.6771	6.18577	3.77078	8.92945	8.36836	4.00553	4.98183	4.10965	4.76496	8.08607	0.0156048	0.0166039	4.67155	8.57017	4.55475	8.06894	0.0199566	4.27997
GC	250	260.172	14.721	487228		Aminoadipic acid	HMDB0000510	Organic acids and derivatives	Carboxylic acids and derivatives	Amino acids, peptides, and analogues			84.9					1.99421	0.000131334	0.000757342	-1.01792	0.493826	0.00932886	0.018891	0.0103752	0.000385207	0.00529617	0.00864229	0.00529434	0.000454071	0.000300411	0.00663272	0.000849311	0.00160975	0.00497311	0.00668936	0.00772793	0.00653557	0.0260083	0.0197976	0.0207505	0.0230458	0.0218807	0.0271368	0.0118605	0.0188775	0.0168808	0.014375	0.0294293
GC	533	232.1	22.877	747489		5-hydroxynorvaline	HMDB0031658	Organic acids and derivatives	Carboxylic acids and derivatives	Amino acids, peptides, and analogues			81.3					1.9756	1.59543e-06	3.74313e-05	-1.26184	0.417012	0.00144453	0.00346399	0.000826601	0.000731477	0.000981089	0.000672108	0.00114158	0.000588606	0.000426984	0.00122798	0.000825302	0.00192802	0.000843247	0.000657182	0.00151507	0.00108071	0.00303569	0.00396245	0.00395653	0.00138936	0.00165603	0.00317969	0.00444329	0.00285756	0.00238495	0.00293482	0.00243425
GC	531	308.132	22.837	747486		N-acetyl-l-tyrosine	HMDB0000866	Organic acids and derivatives	Carboxylic acids and derivatives	Amino acids, peptides, and analogues			74.4					1.94029	0.000259171	0.00119768	-0.965923	0.511951	0.00449421	0.0087786	0.00479268	0.00023457	0.00253744	0.00350325	0.00241076	0.000227408	0.000158929	0.00372811	0.000390642	0.000929482	0.00250428	0.00335985	0.00285174	0.00337502	0.0112904	0.0100742	0.0104512	0.0113201	0.0112498	0.0125539	0.00558265	0.00815248	0.00761033	0.0075542	0.0105278
GC	293	117.099	16.097	487276		D-xylulose	HMDB0001644	Organic oxygen compounds	Organooxygen compounds	Carbohydrates and carbohydrate conjugates			77.7					1.92144	2.11829e-05	0.000222786	-1.0821	0.47234	0.00192212	0.00406935	0.00203825	0.000240243	0.000949003	0.00232965	0.00139564	0.000262631	0.000115833	0.00354854	0.000361891	0.00060684	0.00149938	0.00141505	0.00124401	0.000888945	0.0061766	0.00372466	0.00360447	0.00313792	0.00298064	0.00520208	0.00340235	0.00379696	0.0033026	0.0025977	0.00433339
GC	591	202.1	24.344	819707		N-acetyl-d-tryptophan							78.3					1.89262	8.25593e-05	0.00054375	-1.01584	0.494539	0.00471597	0.00953611	0.00366381	0.000542531	0.00257243	0.00436293	0.00319458	0.000614058	0.000450919	0.00419009	0.000946197	0.0012071	0.00272261	0.00356051	0.00320475	0.00270042	0.0124193	0.0108802	0.0109512	0.0116031	0.00981671	0.0115573	0.00600524	0.00954365	0.0107398	0.00828394	0.00953835
GC	288	333.154	15.972	487271		Galacturonic acid	HMDB0002545	Organic oxygen compounds	Organooxygen compounds	Carbohydrates and carbohydrate conjugates			78.9					1.86082	2.00674e-07	1.22411e-05	-1.27146	0.414241	0.000339833	0.000820374	0.000386698	9.76449e-05	0.000375995	0.000157524	0.00021976	0.000100127	0.000160011	0.000197908	9.51223e-05	0.000211804	0.000363821	0.000230087	0.000271735	0.000463317	0.00060622	0.000629617	0.000625335	0.000671799	0.000592292	0.000309796	0.000750403	0.000535357	0.000637279	0.000948415	0.000578078
GC	535	246.104	23.027	747499		6-hydroxy-2-aminohexanoic acid							80.2					1.83771	1.26437e-07	1.22411e-05	-1.084	0.471721	0.00344722	0.00730776	0.0022852	0.0030688	0.00248686	0.00251453	0.00230199	0.00152507	0.00169436	0.0026428	0.00167664	0.00345446	0.00249485	0.00177883	0.00386313	0.00459867	0.00745519	0.0061364	0.00609414	0.0045921	0.00483317	0.007938	0.00509784	0.00884399	0.0049668	0.00693573	0.00719731
GC	326	117.1	17.125	487311		6-deoxyglucitol							80.7					1.79966	5.47821e-05	0.000407526	-0.955717	0.515585	0.00629613	0.0122116	0.00823575	0.000717613	0.00350757	0.00874982	0.00467633	0.000749743	0.000680698	0.0115855	0.00170737	0.00167288	0.00497323	0.00498243	0.00357275	0.00255915	0.0160287	0.0122868	0.0131683	0.0100783	0.00969351	0.0164923	0.0119341	0.0145086	0.00996343	0.00826095	0.011733
GC	346	297.105	17.692	582632		3-hydroxy-3-(4'-hydroxy-3'-methoxyphenyl)propionic acid							83.2					1.79936	0.00757538	0.0204468	-1.70378	0.30698	0.00161518	0.00526153	0.00487625	0.000179819	0.000157236	0.00395768	0.00102648	0.000349298	0.0031272	0.00153801	0.000321974	0.000976142	0.000620137	0.000496431	0.000923449	0.00214202	0.00358916	0.00064847	0.000695593	0.00277568	0.00228747	0.010668	0.00202969	0.00249965	0.0130738	0.00585389	0.00336789
GC	375	204.1	18.313	582656		D-mannose	HMDB0000169	Organic oxygen compounds	Organooxygen compounds	Carbohydrates and carbohydrate conjugates			98.8					1.77283	5.20486e-05	0.000407047	-0.918299	0.529132	0.0803118	0.15178	0.0863714	0.00673323	0.0865427	0.129649	0.0527264	0.0118761	0.0106233	0.153238	0.0325994	0.0418304	0.0576027	0.0513422	0.129418	0.0706593	0.173487	0.115823	0.119711	0.099126	0.0965662	0.184272	0.11561	0.130822	0.115655	0.131966	0.157541
GC	426	154.1	19.82	582715		L-histidine	HMDB0000177	Organic acids and derivatives	Carboxylic acids and derivatives	Amino acids, peptides, and analogues			90.2					1.76351	1.56516e-07	1.22411e-05	1.26001	2.39497	0.152928	0.0638538	0.216886	0.236643	0.162884	0.201525	0.129155	0.190002	0.151484	0.195086	0.200431	0.141513	0.218069	0.230964	0.125218	0.161734	0.0811153	0.0740157	0.0730783	0.0592287	0.0566011	0.0882602	0.0666584	0.077071	0.0574612	0.0685591	0.0653028
GC	220	188.103	13.96	381104		Alloxanoic acid							87.7					1.76283	2.24048e-06	4.52568e-05	-1.0004	0.499863	0.00625315	0.0125097	0.00574833	0.00211912	0.0041473	0.00500171	0.00441562	0.00255999	0.00255475	0.00508739	0.0026936	0.00322131	0.0046504	0.00385524	0.00432373	0.00406671	0.0146197	0.0104442	0.0126758	0.0143985	0.0122265	0.0143763	0.00778298	0.0103456	0.0114133	0.00948808	0.0177253
GC	391	347.172	18.814	582675		Sophorose							90.6					1.74845	1.8279e-07	1.22411e-05	-0.92642	0.526162	0.00581535	0.0110524	0.00619854	0.00131799	0.00603519	0.00707775	0.00482844	0.00106056	0.000890481	0.00778643	0.00156287	0.00659622	0.00435699	0.0034163	0.0114333	0.0062714	0.00972955	0.00876342	0.00869533	0.00734479	0.00712605	0.00997023	0.011512	0.0110813	0.0087486	0.009561	0.0109494
GC	305	326.103	16.47	487288		Taurine	HMDB0000251	Organic acids and derivatives	Organic sulfonic acids and derivatives	Organosulfonic acids and derivatives			98.6					1.74112	4.24636e-06	5.887e-05	1.37291	2.58992	0.00223983	0.000864825	0.00165005	0.00311686	0.00171166	0.00225282	0.00281562	0.00234633	0.00502166	0.00263616	0.00282928	0.00225914	0.000993371	0.00310803	0.00255113	0.00413559	0.00163048	0.000891316	0.000857157	0.000899547	0.000850523	0.000733788	0.00104059	0.00105446	0.00105989	0.000839125	0.000777256
GC	389	217.1	18.802	582675		Xylofuranose							95.3					1.73369	2.6468e-07	1.34546e-05	-0.909304	0.532442	0.337818	0.634469	0.357436	0.0647006	0.370556	0.423706	0.325804	0.0570559	0.0474558	0.361041	0.0933237	0.389058	0.265703	0.207187	0.5093	0.360448	0.578193	0.558	0.583354	0.439943	0.426271	0.570127	0.693102	0.667646	0.526301	0.545697	0.624698
GC	473	218.1	21.32	668791		2-hydroxyhippuric acid	HMDB0000840	Benzenoids	Benzene and substituted derivatives	Benzoic acids and derivatives			70					1.70609	0.000204335	0.00102167	-0.966275	0.511826	0.00293804	0.00574031	0.00347013	0.000584333	0.000862018	0.00219831	0.0022927	0.000451281	0.000665732	0.00442836	0.000531862	0.000812607	0.00167727	0.00164162	0.00335774	0.00149583	0.00671189	0.00564268	0.00515552	0.00694768	0.00689522	0.00600814	0.00447832	0.00613989	0.00519308	0.00166629	0.00758754
GC	428	174.1	19.833	582715		L-lysine	HMDB0000182	Organic acids and derivatives	Carboxylic acids and derivatives	Amino acids, peptides, and analogues			94.1					1.69907	1.21561e-07	1.22411e-05	1.14049	2.20456	0.441306	0.200179	0.674884	0.599259	0.464177	0.462004	0.476049	0.470152	0.377337	0.648965	0.514739	0.397947	0.602362	0.584605	0.436313	0.557072	0.265413	0.215381	0.216864	0.211897	0.209398	0.254179	0.177077	0.190602	0.160612	0.176733	0.28467
GC	371	359.138	18.248	582653		Lactobionic acid							83.2					1.69331	0.00014653	0.000793816	-0.874747	0.54535	0.00727869	0.0133468	0.00652971	0.000540746	0.00454767	0.00652661	0.00784287	0.000729718	0.000390538	0.0145847	0.00104992	0.00291324	0.00577678	0.00670564	0.00808027	0.00402459	0.0164994	0.0140047	0.0148323	0.0118623	0.0108535	0.0150518	0.010311	0.0144994	0.0134851	0.00817518	0.0111788
GC	390	217.1	18.802	582675		Ethyl beta-d-galactofuranoside							85.8					1.67923	6.25284e-06	8.29181e-05	-0.837929	0.559446	0.360461	0.644318	0.357435	0.0647007	0.370609	0.432852	0.334473	0.0570745	0.0474644	0.361041	0.0933249	0.395246	0.271961	0.207194	0.854338	0.360479	0.591693	0.569233	0.594971	0.449047	0.435625	0.582217	0.706561	0.678326	0.536876	0.552789	0.637706
GC	438	232.109	20.135	668729		Bistris							91.6					1.65362	0.000400896	0.00172216	-0.831249	0.562043	0.00489325	0.0087062	0.00531744	0.000316804	0.00336384	0.00540539	0.00527273	0.000545379	0.000175996	0.00972381	0.000783522	0.00136068	0.00368745	0.00387061	0.00424297	0.00214761	0.00954169	0.00971206	0.0110363	0.00850486	0.00796263	0.0100428	0.00697589	0.0106095	0.00911551	0.00609053	0.0080599
GC	380	142.1	18.5	582663		Ornithine	HMDB0000214	Organic acids and derivatives	Carboxylic acids and derivatives	Amino acids, peptides, and analogues			96.6					1.60487	1.43823e-06	3.65551e-05	1.12438	2.18008	0.354035	0.162395	0.723882	0.387499	0.263382	0.41048	0.427204	0.399756	0.378944	0.526961	0.291059	0.252799	0.409812	0.348796	0.428555	0.505476	0.256071	0.160753	0.167408	0.196229	0.191606	0.171835	0.127644	0.203267	0.150754	0.180969	0.261582
GC	340	378.1	17.521	582625		5-hydroxyindole-2-carboxylic acid							64.6					1.59373	7.88469e-05	0.000534407	-0.85028	0.554677	0.0151161	0.0272521	0.0156603	0.00348519	0.0171379	0.0259026	0.011019	0.00540999	0.00133796	0.0157151	0.00537711	0.0141558	0.0171704	0.00918274	0.0213853	0.0106257	0.0317602	0.0131229	0.0148786	0.0279282	0.0259516	0.0313843	0.0236173	0.0299768	0.0226246	0.030814	0.0338874
GC	339	232.1	17.52	582625		Beta-glutamic acid							74.2					1.57831	6.91931e-05	0.000490788	-0.8351	0.560544	0.0377521	0.0673489	0.0390745	0.00867021	0.0422454	0.0641369	0.0288325	0.0138217	0.00380266	0.0417636	0.0148625	0.033715	0.0439313	0.0237071	0.0505661	0.0261505	0.0786269	0.0339155	0.036385	0.0693334	0.0637483	0.0778269	0.0580307	0.0751366	0.0565542	0.0754214	0.0847996
GC	333	257.14	17.377	487320		Succinylacetone	HMDB0000635	Organic acids and derivatives	Keto acids and derivatives	Medium-chain keto acids and derivatives			68					1.5238	0.000136862	0.000773015	-0.909545	0.532353	0.000273747	0.00051422	0.000230296	0.000104775	0.000187546	0.000168523	0.000200077	0.000136929	0.000156981	0.000254359	9.59439e-05	0.000142228	0.000178181	0.000182263	0.000199627	0.000124699	0.000527129	0.000504156	0.00067925	0.000651457	0.000476766	0.000635156	0.000494671	0.000635464	0.000454458	0.000289856	0.0003937
GC	137	174.1	10.198	323156		Ethanolamine	HMDB0000149	Organic nitrogen compounds	Organonitrogen compounds	Amines			98.3					1.44908	2.81437e-06	5.0493e-05	0.865274	1.82169	0.00447845	0.00245841	0.00498373	0.00624692	0.00343865	0.00556177	0.00461305	0.00505905	0.00480305	0.00535622	0.00551319	0.00524805	0.00647743	0.00709521	0.00365007	0.00540824	0.00222543	0.00205027	0.00220846	0.00263519	0.00251659	0.00223395	0.00198525	0.00249562	0.00211355	0.00301761	0.00178733
GC	354	257.097	17.868	582639		Glucosaminic acid							83.4					1.41125	0.000674702	0.00274379	-0.729907	0.602943	0.00343164	0.00569148	0.00388102	0.000746258	0.001754	0.00260105	0.00386479	0.00109443	0.000610437	0.00679809	0.00106759	0.00144455	0.00249155	0.00272704	0.00347593	0.00180162	0.00608299	0.00634027	0.00752977	0.00585547	0.00503424	0.00600982	0.00504413	0.00705936	0.00558709	0.00324761	0.00458619
GC	264	198.046	15.165	487244		Oxoglutaric acid	HMDB0000208	Organic acids and derivatives	Keto acids and derivatives	Gamma-keto acids and derivatives			91.5					1.38418	1.23298e-05	0.000134306	0.841476	1.79188	0.000559195	0.000312071	0.000511894	0.000992907	0.000457814	0.000711922	0.000736109	0.000525088	0.000584305	0.000412427	0.00050977	0.000779976	0.000765145	0.000598291	0.000653119	0.00083542	0.000311524	0.000312784	0.000340362	0.000303749	0.000282089	0.000261512	0.00028799	0.000317355	0.000286292	0.000227699	0.000316434
GC	580	362.2	24.061	819682		5-tert-butyl-1h-indole-2,3-dione							70.6					1.3709	5.71475e-05	0.000415	-1.02408	0.491725	0.0115608	0.0235107	0.00499353	0.00802914	0.00831687	0.0170677	0.00755014	0.00591173	0.00504177	0.00939911	0.00579648	0.00352248	0.0120508	0.011729	0.0117522	0.0146935	0.0283904	0.0126931	0.0114316	0.0212109	0.0200747	0.0275551	0.0172196	0.0153223	0.0160644	0.0328415	0.0248531
GC	90	130.1	8.582	262362		2-aminoisobutyric acid	HMDB0001906	Organic acids and derivatives	Carboxylic acids and derivatives	Amino acids, peptides, and analogues			96.1					1.35423	4.89275e-05	0.000399021	0.929819	1.90504	0.0281131	0.0147572	0.0376405	0.0250376	0.0400451	0.0233566	0.0325685	0.0312069	0.024942	0.0543183	0.0221525	0.0164076	0.051799	0.0381923	0.0315159	0.0245047	0.0222205	0.0185202	0.0192132	0.0102934	0.0102141	0.0132664	0.0100834	0.0110653	0.00975653	0.0140266	0.0144361
GC	135	170.091	10.154	323154		1-methylhydantoin	HMDB0003646	Organoheterocyclic compounds	Azolines	Imidazolines			78					1.29288	0.000218538	0.00107507	-0.662103	0.631956	0.000214105	0.000338796	0.000281065	7.76537e-05	0.000212198	0.000195574	0.000133134	0.000107346	0.000183821	0.00023721	9.97556e-05	4.29986e-05	0.000172447	0.000171992	0.000165314	0.000201588	0.000426764	0.000358368	0.000321163	0.000379287	0.000300308	0.000525636	0.000230983	0.000309071	0.000231584	0.000337679	0.00047478
GC	62	116.1	7.405	262293		L-alanine	HMDB0000161	Organic acids and derivatives	Carboxylic acids and derivatives	Amino acids, peptides, and analogues			95.6					1.27286	3.37181e-06	5.71335e-05	0.769246	1.70438	0.698483	0.409817	0.723285	1.01544	0.614979	0.976474	0.820474	0.47346	0.55535	0.997578	0.358367	0.921133	0.930128	0.615154	0.966353	0.816237	0.457952	0.55187	0.551233	0.462864	0.462841	0.432495	0.347773	0.598569	0.331029	0.434426	0.396584
GC	113	145.1	9.327	262405		2-hydroxypentanoic acid	HMDB0001863	Lipids and lipid-like molecules	Fatty Acyls	Fatty acids and conjugates			86					1.27043	3.19662e-05	0.000288017	0.698037	1.6223	0.0364326	0.0224575	0.0456695	0.043246	0.0440074	0.0392071	0.0362668	0.0309594	0.0280712	0.0326181	0.0308236	0.0451904	0.0447002	0.053896	0.0391261	0.0618412	0.0291785	0.0235588	0.0221324	0.0200576	0.0216696	0.0297004	0.0147095	0.0244583	0.0196563	0.0222825	0.0365082
GC	111	144.1	9.327	262405		L-valine	HMDB0000883	Organic acids and derivatives	Carboxylic acids and derivatives	Amino acids, peptides, and analogues			97.7					1.26092	3.07337e-05	0.000288017	0.685378	1.60812	0.266955	0.166004	0.333957	0.31561	0.322863	0.286946	0.267079	0.226972	0.207996	0.238422	0.226588	0.330509	0.325716	0.390639	0.28673	0.448339	0.213312	0.17353	0.165623	0.148647	0.162665	0.218876	0.108069	0.18144	0.144725	0.164516	0.268267
GC	635	295.183	25.865	886760		Acetaminophen glucuronide	HMDB0010316	Organic oxygen compounds	Organooxygen compounds	Carbohydrates and carbohydrate conjugates			78.6					1.25667	0.0456903	0.0984776	1.70376	3.25748	0.000835144	0.000256377	0.000382496	0.000341657	0.00034766	0.000447583	0.000654174	0.000171648	0.000145922	2.9265e-05	0.000486917	0.000379923	0.000322	0.000207552	0.00286726	0.000266471	0.000529681	0.0044995	0.00338776	0.000330549	6.97182e-05	9.82806e-05	0.000271724	4.20477e-05	0.000210595	0.000421467	0.000852991
GC	306	116.1	16.51	487290		L-asparagine	HMDB0000168	Organic acids and derivatives	Carboxylic acids and derivatives	Amino acids, peptides, and analogues			99.2					1.24846	2.57376e-05	0.000253225	0.750182	1.682	0.00754043	0.004483	0.00792883	0.00810712	0.00641038	0.00933421	0.0101139	0.00704854	0.00626412	0.0144488	0.00710163	0.00940061	0.0106299	0.0107026	0.00637541	0.00704649	0.00489997	0.00511283	0.00525176	0.00366416	0.00342674	0.00526402	0.00468362	0.00564598	0.00423719	0.00399471	0.00366329
GC	65	89.0855	7.511	262299		2-ketoisovaleric acid	HMDB0000019	Organic acids and derivatives	Keto acids and derivatives	Short-chain keto acids and derivatives			88.7					1.24156	7.59937e-05	0.000526774	0.740686	1.67097	0.00242763	0.00145283	0.00202553	0.00319143	0.00352903	0.00276584	0.00295736	0.00238724	0.00283185	0.00177992	0.00208537	0.00320156	0.0030645	0.00213534	0.00300759	0.00436357	0.00115363	0.0016591	0.00170293	0.00107467	0.00120858	0.00107899	0.00131621	0.00180287	0.00136136	0.00106182	0.00198284
GC	424	319.2	19.717	582711		Glucose	HMDB0000122	Organic oxygen compounds	Organooxygen compounds	Carbohydrates and carbohydrate conjugates			97.4					1.23463	0.00025863	0.00119768	0.917824	1.88926	3.51339	1.85966	3.17962	6.38597	4.02075	2.67892	3.32321	3.39322	4.01304	3.76142	4.55745	7.96069	4.04608	3.05769	4.36792	4.77531	1.6698	1.69029	1.69687	1.08349	1.09269	1.71244	2.04584	2.38463	1.56872	1.14671	1.845
GC	281	246.101	15.801	487265		L-glutamic acid	HMDB0000148	Organic acids and derivatives	Carboxylic acids and derivatives	Amino acids, peptides, and analogues			98.4					1.22849	0.000725515	0.00287379	0.838763	1.78852	0.0133785	0.00748023	0.00922074	0.0183958	0.0208846	0.010878	0.0125104	0.0151951	0.00898357	0.00714058	0.00927786	0.0173237	0.0127221	0.0102113	0.0274364	0.025409	0.0136955	0.00793643	0.00831014	0.00967051	0.00899015	0.0044997	0.01024	0.0125341	0.00765702	0.00550317	0.0104857
GC	316	275.115	16.906	487303		Alpha tocopherol	HMDB0033685	Lipids and lipid-like molecules	Prenol lipids	Quinone and hydroquinone lipids			71					1.22537	3.21068e-05	0.000288017	0.678473	1.60044	0.000175936	0.000109929	0.00023787	0.000262096	0.00014196	0.000157803	0.000198158	0.000210916	0.000199425	0.000212318	0.000225839	0.000123214	0.000282469	0.000187062	0.000156793	0.000193474	0.000117553	0.000124266	0.00010714	0.000110722	9.36968e-05	0.000156019	0.000133865	0.000101955	8.66266e-05	7.37778e-05	9.87199e-05
GC	150	142.1	10.739	323188		L-proline	HMDB0000162	Organic acids and derivatives	Carboxylic acids and derivatives	Amino acids, peptides, and analogues			96.2					1.21219	4.97141e-05	0.000399021	0.771432	1.70696	0.197434	0.115664	0.185149	0.211429	0.149267	0.191617	0.19324	0.231354	0.154639	0.366154	0.12882	0.232306	0.322235	0.239044	0.264453	0.250733	0.152365	0.123551	0.107077	0.11815	0.129667	0.158767	0.0975126	0.1598	0.0844389	0.154536	0.142468
GC	232	176.1	14.307	381115		L-methionine	HMDB0000696	Organic acids and derivatives	Carboxylic acids and derivatives	Amino acids, peptides, and analogues			95					1.2091	0.000112565	0.000686646	0.718791	1.6458	0.0157117	0.00954656	0.0241829	0.0162854	0.0165372	0.0142636	0.0180953	0.0137488	0.0111435	0.0267929	0.0132554	0.0157758	0.0247287	0.0212533	0.0156486	0.020288	0.0105001	0.0114783	0.0118546	0.00657398	0.00611671	0.0142714	0.00705505	0.0111884	0.00768799	0.0069899	0.00927738
GC	385	290.123	18.64	582669		N-(2-acetamido)iminodiacetic acid							85.6					1.1822	1.76629e-06	3.84799e-05	-0.494082	0.710014	0.00794204	0.0111858	0.00308244	0.00331755	0.00471832	0.00657098	0.00681862	0.00624387	0.0074304	0.00780365	0.00692625	0.0080309	0.00865499	0.00905479	0.0100752	0.0106282	0.0101781	0.0101272	0.010545	0.0101822	0.0105102	0.0113214	0.0112414	0.0115474	0.0094429	0.0106043	0.0108821
GC	358	156.1	17.951	582642		L-glutamine	HMDB0000641	Organic acids and derivatives	Carboxylic acids and derivatives	Amino acids, peptides, and analogues			98.7					1.18062	7.75357e-06	9.38133e-05	0.677246	1.59908	1.18801	0.742929	1.41837	1.39459	1.03671	1.37618	1.56909	1.09504	1.31686	1.89638	1.30713	0.955333	1.70205	1.43256	1.0875	1.03817	0.81685	0.807433	0.83698	0.751355	0.733527	0.759515	0.887277	0.739672	0.609356	0.711499	0.699597
GC	38	174.095	6.54	262242		Pyruvic acid	HMDB0000243	Organic acids and derivatives	Keto acids and derivatives	Alpha-keto acids and derivatives			97.1					1.16845	0.000779124	0.00300125	0.975259	1.96599	0.037063	0.018852	0.0231785	0.0486086	0.0429457	0.0502267	0.0468801	0.0442065	0.0341841	0.0283024	0.0239479	0.0621518	0.0525395	0.0225311	0.0822961	0.0733238	0.0102858	0.0187703	0.0197881	0.0100649	0.00996427	0.016371	0.0175548	0.0309502	0.0194235	0.0170498	0.0292803
GC	299	103	16.351	487284		D-arabinose	HMDB0029942	Organic oxygen compounds	Organooxygen compounds	Carbohydrates and carbohydrate conjugates			91.9					1.16553	1.27848e-06	3.54488e-05	0.564676	1.47906	0.000957287	0.000647228	0.000828897	0.00154015	0.000784095	0.000883433	0.000963496	0.000861714	0.000965848	0.000900602	0.000935787	0.00129641	0.00119922	0.00104659	0.000903919	0.00119549	0.000755729	0.000694678	0.000634674	0.000944453	0.000853257	0.000736246	0.000682273	0.000791457	0.000646622	0.000563667	0.000646907
GC	440	217.1	20.187	668732		Sucrose	HMDB0000258	Organic oxygen compounds	Organooxygen compounds	Carbohydrates and carbohydrate conjugates			93.9					1.15666	0.00213781	0.00679199	0.859777	1.81476	0.109075	0.0601044	0.0935068	0.206166	0.114395	0.0839372	0.0919602	0.0918377	0.109732	0.105323	0.126176	0.328128	0.11444	0.0912515	0.125114	0.138707	0.0545872	0.0580767	0.0580678	0.040973	0.0400466	0.0583809	0.0688436	0.0785942	0.0540417	0.0425999	0.0617417
GC	443	361.188	20.292	668737		Maltotriose	HMDB0001262	Organic oxygen compounds	Organooxygen compounds	Carbohydrates and carbohydrate conjugates			96.5					1.14657	0.00124142	0.00440271	0.820386	1.76588	0.00544277	0.00308219	0.00433021	0.00940537	0.00541433	0.00476506	0.00519155	0.00496799	0.00574308	0.00526703	0.00663231	0.0152421	0.00554254	0.00501885	0.00619943	0.00684818	0.00284606	0.00294847	0.00311336	0.00199005	0.0019466	0.00255213	0.00330426	0.00378596	0.00293579	0.00218179	0.00333048
GC	432	333.15	19.929	582719		Hexuronic acid							80.4					1.14534	8.37909e-05	0.00054375	0.518983	1.43294	0.00512825	0.00357882	0.00496799	0.00786261	0.00449684	0.0042415	0.00520162	0.0047471	0.00553821	0.00424271	0.0040399	0.0052443	0.00507561	0.00821518	0.00608902	0.00578972	0.00326847	0.00462113	0.00467043	0.00455339	0.00457095	0.00533677	0.00343385	0.00544058	0.00385235	0.00255641	0.00288692
GC	209	155.1	13.605	381093		L-glutamine dehydrated							87.2					1.12995	0.000110607	0.000686646	0.704204	1.62925	0.00808414	0.00496189	0.0075883	0.00733012	0.00501171	0.0053496	0.0135186	0.00987858	0.0105275	0.0133203	0.00961956	0.00846234	0.0115336	0.00972951	0.00850942	0.00781849	0.00545301	0.00538222	0.00545644	0.00470443	0.00440506	0.00429067	0.00571213	0.00471312	0.00365122	0.00410533	0.00444982
GC	384	157.104	18.623	582668		Citrulline	HMDB0000904	Organic acids and derivatives	Carboxylic acids and derivatives	Amino acids, peptides, and analogues			88.5					1.12753	0.000375983	0.00166195	0.62559	1.54284	0.0125093	0.00810795	0.0111973	0.0134044	0.0123905	0.0126842	0.0123547	0.0117607	0.0112775	0.0201495	0.0166557	0.0192171	0.0189158	0.0160632	0.00960321	0.0129227	0.0073702	0.00847848	0.00971007	0.00697877	0.00654218	0.0119329	0.0109801	0.011553	0.00625736	0.0070022	0.00598352
GC	61	188.085	7.397	262292		2-ketobutyric acid	HMDB0000005	Organic acids and derivatives	Keto acids and derivatives	Short-chain keto acids and derivatives			84.1					1.09785	0.00042221	0.00178853	0.796268	1.7366	0.00142791	0.000822244	0.00106993	0.00148425	0.00200404	0.00133128	0.00142883	0.00173021	0.00146678	0.00160409	0.000794222	0.00151661	0.00289511	0.000887945	0.00276992	0.00231713	0.000727195	0.000935022	0.00100903	0.000611479	0.000547241	0.000787129	0.000739363	0.00080781	0.000696597	0.000717446	0.000911768
GC	139	158.102	10.29	323162		Leucine	HMDB0000687	Organic acids and derivatives	Carboxylic acids and derivatives	Amino acids, peptides, and analogues			95.9					1.09622	0.00012214	0.000730443	0.58831	1.50348	0.154187	0.102553	0.209191	0.197596	0.174739	0.157103	0.151517	0.148297	0.115365	0.140818	0.128773	0.169544	0.165827	0.204042	0.16767	0.278384	0.139492	0.0985633	0.0941137	0.0921514	0.0963663	0.166069	0.0661143	0.112763	0.0774086	0.102208	0.139963
GC	666	311.3	29.717	887154		Labetalol	HMDB0014736	Benzenoids	Benzene and substituted derivatives	Benzoic acids and derivatives			68.9					1.08719	1.1083e-06	3.54488e-05	-0.532132	0.691532	0.0417889	0.0604294	0.0477097	0.043089	0.0258997	0.0366374	0.0289874	0.038466	0.0337877	0.0412575	0.0463783	0.0410159	0.0433016	0.04175	0.0526769	0.0421358	0.0509175	0.0355845	0.0539846	0.0465108	0.0438979	0.0567726	0.0474741	0.0596219	0.0515432	0.0464137	0.0550011
GC	152	174.1	10.868	323196		Glycine	HMDB0000123	Organic acids and derivatives	Carboxylic acids and derivatives	Amino acids, peptides, and analogues			99.2					1.08506	0.00101689	0.00378234	0.707111	1.63253	0.107021	0.0655553	0.103534	0.167181	0.0653851	0.129719	0.138697	0.13582	0.133206	0.113389	0.166667	0.166505	0.166784	0.137891	0.043323	0.0728434	0.0433976	0.0808499	0.0854397	0.0426443	0.0401272	0.0673931	0.118598	0.0760257	0.0503113	0.0657212	0.0407658
GC	181	218.1	12.164	381048		L-threonine	HMDB0000167	Organic acids and derivatives	Carboxylic acids and derivatives	Amino acids, peptides, and analogues			99.2					1.07828	0.000147446	0.000793816	0.637725	1.55587	0.042932	0.0275935	0.0565124	0.0491155	0.038086	0.0607117	0.0473496	0.0513664	0.0341667	0.0816848	0.0381171	0.0442862	0.0591258	0.0458442	0.0296067	0.0389694	0.0350052	0.0318509	0.033236	0.0209422	0.0197317	0.0347181	0.0342491	0.0367395	0.0226045	0.022146	0.0304466
GC	412	204.1	19.452	582700		D-erythro-sphingosine	HMDB0000252	Organic nitrogen compounds	Organonitrogen compounds	Amines			78.6					1.07779	0.000948678	0.00357218	-0.426945	0.743835	8.92385	11.9971	9.76655	3.0439	10.1182	12.0163	8.16494	3.24189	2.71973	12.1244	4.46427	13.5861	7.71039	7.96557	13.9255	9.79572	12.2589	10.4359	10.132	8.83558	9.2475	12.351	10.7349	13.3902	11.1476	11.288	12.4095
GC	284	218.1	15.9	487269		L-phenylalanine	HMDB0000159	Organic acids and derivatives	Carboxylic acids and derivatives	Amino acids, peptides, and analogues			97.6					1.04591	0.000291476	0.00132687	0.457643	1.3733	0.0352532	0.0256705	0.037961	0.0411353	0.0328464	0.0349768	0.0383204	0.0318309	0.0284476	0.0425105	0.0318566	0.0452975	0.0432286	0.0482906	0.0377859	0.0435612	0.0237384	0.0280539	0.0292259	0.0258995	0.0248432	0.0329726	0.0185818	0.0263501	0.022146	0.0220296	0.0266013
GC	75	202.073	7.946	262324		3-methyl-2-ketobutyric acid							86.8					1.04387	0.000387327	0.00168764	0.543177	1.45718	0.000389108	0.000267028	0.000357788	0.000450848	0.000534264	0.000414021	0.000431853	0.000366745	0.000446565	0.00031993	0.000332481	0.000470571	0.0004574	0.000359251	0.000522991	0.000664196	0.000201699	0.000320335	0.000302278	0.000219499	0.000220333	0.000184912	0.000239192	0.000344273	0.000261184	0.000199166	0.000388693
GC	448	204.195	20.414	668744		Galactose	HMDB0000143	Organic oxygen compounds	Organooxygen compounds	Carbohydrates and carbohydrate conjugates			98					1.03777	0.000250895	0.00119567	-0.412839	0.751144	6.59185	8.77575	7.35905	2.97226	7.18987	8.7438	6.33012	2.49659	2.20834	8.27602	4.20458	8.63626	6.12111	6.00773	9.18995	7.24412	8.67317	7.85748	7.61374	6.98878	7.13211	8.64687	7.91622	9.67427	8.29147	8.35089	9.25934
GC	147	158.102	10.65	323183		L-isoleucine	HMDB0000172	Organic acids and derivatives	Carboxylic acids and derivatives	Amino acids, peptides, and analogues			96.6					1.01617	0.00163794	0.00548979	0.552277	1.4664	0.0785929	0.0535959	0.122743	0.10281	0.0874677	0.0718381	0.0808168	0.0600774	0.053439	0.0693853	0.0675289	0.0935834	0.0861785	0.111947	0.0723204	0.150497	0.0706355	0.0533345	0.0539882	0.0423073	0.0423669	0.0967494	0.0316182	0.0589562	0.037635	0.058124	0.0755018
GC	170	240.071	11.624	381031		Pyrrole-2-carboxylic acid	HMDB0004230	Organoheterocyclic compounds	Pyrroles	Pyrrole carboxylic acids and derivatives			81.4					1.00494	6.77036e-06	8.60399e-05	-0.402125	0.756743	0.000142965	0.000188922	8.77804e-05	9.17737e-05	9.2002e-05	0.000116482	0.000173012	0.000120784	0.000117345	0.000180033	0.000126607	0.000130812	0.000173993	0.000161172	0.00018141	0.000160185	0.000178943	0.000127393	0.000175578	0.000189775	0.000131264	0.000172765	0.000183402	0.000174412	0.000180382	0.000177162	0.000190147
GC	172	359.032	11.708	381033		Allantoic acid	HMDB0001209	Organic acids and derivatives	Carboxylic acids and derivatives	Amino acids, peptides, and analogues			74.9					1.00182	0.000485015	0.00202643	-0.462234	0.725861	0.000135418	0.000186562	9.20099e-05	7.9403e-05	7.77684e-05	0.000101894	0.000178164	0.000127662	0.000118876	0.00012314	0.000115433	0.000154227	0.000134584	0.000161684	0.000167751	0.000156499	0.000172873	0.000166157	0.000149624	0.000139961	0.000155236	0.000160698	0.000163585	0.000177251	0.000155695	0.000193455	0.000199541
LC	14.50_781.5594n	782.567	14.5005		pos	PC(16:0/20:4(8Z,11Z,14Z,17Z))	HMDB0007983	Lipids and lipid-like molecules	Glycerophospholipids	Glycerophosphocholines	**	C00157	37.4	0	M+H, M+Na	C44H80NO8P	-3.57651	27.5268	0.0413139	0.85779	-0.229325	0.853034	1.53663e+08	1.80137e+08	1.48703e+08	1.86088e+08	6.65234e+07	1.72402e+08	1.72694e+08	1.48295e+08	2.18614e+08	6.5191e+07	1.9575e+08	2.01449e+08	1.73384e+08	1.38192e+08	6.54083e+07	1.72298e+08	2.17016e+08	1.53514e+08	1.92524e+08	6.86751e+07	1.62867e+08	1.44936e+08	1.92405e+08	2.00853e+08	1.80608e+08	1.82397e+08	1.48991e+08
LC	0.73_293.0971m/z	293.097	0.734583		pos	Edetic Acid	HMDB0015109	Organic acids and derivatives	Carboxylic acids and derivatives	Tetracarboxylic acids and derivatives		C00284	52.9	69.5	M+H	C10H16N2O8	-2.99593	15.9024	0.0292177	0.85779	-0.114503	0.923701	5.39858e+07	5.84451e+07	5.29329e+07	5.19922e+07	5.70987e+07	6.71303e+07	4.75673e+07	5.93652e+07	4.97759e+07	5.36514e+07	5.59026e+07	5.39968e+07	5.47507e+07	5.072e+07	4.98597e+07	5.37447e+07	5.89621e+07	4.99724e+07	4.67228e+07	5.66685e+07	5.49151e+07	6.28648e+07	5.69051e+07	5.51609e+07	5.04654e+07	7.51808e+07	5.34523e+07
LC	12.63_729.5886m/z	729.589	12.6294		pos	SM(d18:1/18:1(11Z))	HMDB0012100	Lipids and lipid-like molecules	Sphingolipids	Phosphosphingolipids	**	C00550	44.1	37.4	M+H	C41H81N2O6P	-2.61019	8.51178	0.0238954	0.85779	-0.462302	0.725827	3.72125e+06	5.12691e+06	5.31084e+06	4.64574e+06	15862	4.72653e+06	4.32253e+06	3.05655e+06	5.04231e+06	8585.51	5.09437e+06	6.63945e+06	4.03616e+06	3.91481e+06	13999	3.99389e+06	6.66922e+06	3.7029e+06	4.63011e+06	17776.4	4.86211e+06	6.85318e+06	4.24561e+06	4.09396e+06	4.55186e+06	7.22709e+06	5.63507e+06
LC	13.95_826.5621m/z	826.562	13.9503		neg	PC(16:0/20:4(5Z,8Z,11Z,14Z))	HMDB0007982	Lipids and lipid-like molecules	Glycerophospholipids	Glycerophosphocholines	**	C00157	50.3	79.5	M+FA-H	C44H80NO8P	2.23083	6.88556	0.0132821	0.85779	-0.396845	0.759518	6.53118e+06	8.59911e+06	1055.95	7.91664e+06	3.17318e+06	8.8724e+06	6.57241e+06	4.98777e+06	9.21311e+06	3.5644e+06	8.96768e+06	7.98292e+06	6.99249e+06	6.94773e+06	3.63121e+06	7.87987e+06	9.15431e+06	7.31958e+06	9.1763e+06	3.59874e+06	8.14052e+06	1.18281e+07	1.67663e+07	1.00152e+07	7.77024e+06	7.42381e+06	5.46716e+06
LC	12.69_850.5619m/z	850.562	12.6937		neg	PC(16:0/22:6(4Z,7Z,10Z,13Z,16Z,19Z))	LMGP01012137	Lipids and lipid-like molecules	Glycerophospholipids	Glycerophosphocholines	*		55.2	90.8	M+FA-H	C46H80NO8P	1.93503	5.66072	0.0230972	0.85779	-0.472776	0.720577	2.73639e+06	3.7975e+06	8.29748e-06	3.94864e+06	19919.9	4.22132e+06	3.57804e+06	1.41276e+06	3.02575e+06	33067.4	3.47082e+06	5.74735e+06	3.52805e+06	2.90177e+06	34162.2	3.00258e+06	4.36779e+06	4.40396e+06	5.09338e+06	43043	3.15904e+06	5.11926e+06	3.46032e+06	4.76445e+06	3.65842e+06	3.4263e+06	4.91715e+06
LC	11.52_546.3538m/z	546.354	11.5178		pos	PC(20:3(5Z,8Z,11Z)/0:0)	LMGP01050139	Lipids and lipid-like molecules	Glycerophospholipids	Glycerophosphocholines	*		57.2	91.5	M+H	C28H52NO7P	-2.91786	4.09439	0.0354949	0.85779	0.32097	1.24917	2.6108e+06	2.09002e+06	1.8821e+06	3.11909e+06	3.01619e+06	1.67613e+06	2.10199e+06	1.86458e+06	2.00178e+06	4.55146e+06	1.05919e+06	3.35226e+06	3.22001e+06	2.19689e+06	3.49546e+06	3.1403e+06	2.33044e+06	2.43418e+06	2.8567e+06	2.35065e+06	2.95571e+06	1.67574e+06	1.45807e+06	1.58979e+06	1.90606e+06	1.41317e+06	3.74059e+06
LC	11.30_747.5678m/z	747.568	11.2986		neg	Palmitoyl sphingomyelin	HMDB0061712	Lipids and lipid-like molecules	Sphingolipids	Phosphosphingolipids	*		52.9	80.5	M+FA-H	C39H79N2O6P	2.87208	3.72837	0.00816809	0.85779	-0.650953	0.636859	460175	722569	3305.78	391077	2694.43	478073	589431	480702	489084	348.964	669383	939017	623083	677728	1383.16	586599	639668	673952	715084	1273.66	781439	869260	249566	646131	493898	633553	1.2333e+06
LC	11.41_569.3465n	570.354	11.4123		pos	LysoPC(22:5(7Z,10Z,13Z,16Z,19Z))	HMDB0010403	Lipids and lipid-like molecules	Glycerophospholipids	Glycerophosphocholines	**	C04230	56.2	88.3	M+H, M+Na	C30H52NO7P	-2.79319	2.8506	0.0146851	0.85779	0.391438	1.3117	680726	518965	383237	1.10061e+06	556916	366885	504988	602517	731270	827738	433632	658684	1.21877e+06	594674	760332	813323	372573	804362	1.09347e+06	451876	657934	442032	349626	556144	487024	400219	478202
LC	0.69_162.1120m/z	162.112	0.692883		pos	L-Carnitine	34532	Organic nitrogen compounds	Organonitrogen compounds	Quaternary ammonium salts	**	C00318	56.3	93.2	M+H	C7H15NO3	-2.83327	2.78844	0.014079	0.85779	0.210627	1.15719	2.07946e+06	1.79699e+06	1.63864e+06	1.86438e+06	2.3762e+06	2.14985e+06	2.04593e+06	2.34418e+06	1.96047e+06	3.02954e+06	1.87092e+06	2.01976e+06	2.68122e+06	1.73406e+06	2.05971e+06	1.81037e+06	1.84103e+06	1.97585e+06	2.00019e+06	1.99759e+06	2.10988e+06	1.52476e+06	2.12989e+06	1.44765e+06	1.70826e+06	2.09414e+06	2.22934e+06
LC	11.52_1041.6843m/z	1041.68	11.5178		pos	NeuAcalpha2-3Galbeta-Cer(d18:1/18:0)	56048	Unclassified	Unclassified	Unclassified			38	0	M+Na	C53H98N2O16	3.33425	2.63495	0.0437065	0.85779	0.380987	1.30223	1.00198e+06	769430	672700	1.29764e+06	1.03162e+06	625229	869833	604380	719481	1.81101e+06	346129	1.33782e+06	1.27872e+06	757637	1.78515e+06	1.19505e+06	789050	915370	1.12161e+06	789964	1.08915e+06	636796	514474	550224	730564	449560	1.61055e+06
LC	11.65_773.5833m/z	773.583	11.6489		neg	N-Oleoyl-D-sphingomyelin	437	Unclassified	Unclassified	Unclassified			36.2	0	M+FA-H	C41H81N2O6P	2.62503	2.47776	0.0136288	0.85779	-0.777468	0.58339	158833	272259	33741.8	115747	8.29748e-06	154252	161182	63274.9	199092	6.9734	246012	382124	142475	233716	14.5499	202888	367186	216976	219941	8.88823	279192	301249	15281.3	205941	178814	394739	388638
LC	0.80_346.0083m/z	346.008	0.804133		pos	N-(6-Oxo-6H-dibenzo[b,d]pyran-3-yl)-2,2,2-trifluoroacetamide	70470	Unclassified	Unclassified	Unclassified			38.2	0	M+K	C15H8F3NO3	-1.45857	1.97487	0.0230865	0.85779	-0.0581934	0.960466	1.47393e+06	1.5346e+06	1.48671e+06	1.49568e+06	1.49594e+06	1.58126e+06	1.44117e+06	1.62217e+06	1.39e+06	1.48469e+06	1.61686e+06	1.42818e+06	1.50652e+06	1.25911e+06	1.42379e+06	1.43818e+06	1.53295e+06	1.55593e+06	1.29661e+06	1.47517e+06	1.47373e+06	1.55976e+06	1.58601e+06	1.50073e+06	1.5187e+06	1.68455e+06	1.45866e+06
LC	12.69_838.5980m/z	838.598	12.6937		neg	PC(20:3(5Z,8Z,11Z)/P-18:1(11Z))	59838	Lipids and lipid-like molecules	Glycerophospholipids	Glycerophosphocholines	*		37.3	0	M+FA-H	C46H84NO7P	1.61766	1.8837	0.0118006	0.85779	0.512769	1.42679	368151	258028	401.748	521661	212493	385234	256243	299607	431184	418158	499693	360252	286159	414802	403766	493107	215093	454146	412504	503742	426631	4272.39	406193	107317	198889	358277	225871
LC	11.52_590.3475m/z	590.347	11.516		neg	PC(20:3(8Z,11Z,14Z)/0:0)	LMGP01050133	Lipids and lipid-like molecules	Glycerophospholipids	Glycerophosphocholines			54.5	77.5	M+FA-H	C28H52NO7P	2.05673	1.73675	0.0222871	0.85779	0.363183	1.28626	391938	304711	285580	454588	468134	244079	302434	281452	311781	681208	143520	495754	492588	341472	504462	461050	360406	360021	441391	349877	467020	261086	211620	225826	274865	206228	568024
LC	8.48_397.2059m/z	397.206	8.476		neg	Pregnanolone sulfate	3557	Lipids and lipid-like molecules	Steroids and steroid derivatives	Sulfated steroids	*		38.6	0.179	M-H	C21H34O5S	1.09196	1.66684	0.0206588	0.85779	-0.683681	0.622575	86473.7	138897	146910	13870.3	109495	127051	71983.7	146493	134203	3818.97	204977	55532.9	23566.5	90930.1	19461.7	74288.5	95421.2	72859	65539.3	148229	38369.7	122394	213364	73139.6	101517	240622	66635.9
LC	0.73_160.0600m/z	160.06	0.734583		pos	Kojic acid	HMDB0032923	Organoheterocyclic compounds	Pyrans	Pyranones and derivatives		C14516	53.8	74.6	M+NH4	C6H6O4	-2.93056	1.40274	0.0338124	0.85779	-0.124013	0.917631	373619	407156	361737	367316	395104	473020	331578	423155	346929	366561	383689	377023	377071	339835	347339	366831	408057	345126	311982	397322	379087	439542	403293	387114	356724	536514	355784
LC	12.83_867.5521m/z	867.552	12.8306		neg	PGP(a-13:0/a-25:0)	HMDB0116517	Lipids and lipid-like molecules	Glycerophospholipids	Glycerophosphoglycerophosphates	*		37.2	0	M-H2O-H	C44H88O13P2	-0.136341	1.35132	0.0195718	0.85779	-0.671041	0.628053	75262.4	119834	8.29748e-06	87407.7	411.853	99419.6	81988.4	17429.4	78305.7	2233.06	83760.2	221504	105695	78500.4	1162.45	69549.2	113609	148477	158114	3806.41	78612.1	144500	32042.1	140151	102140	86947.3	298677
LC	10.83_562.3160m/z	562.316	10.8283		neg	PC(18:3(9Z,12Z,15Z)/0:0)	LMGP01050038	Lipids and lipid-like molecules	Glycerophospholipids	Glycerophosphocholines	*		53.6	76.2	M+FA-H	C26H48NO7P	1.92869	1.32932	0.0401771	0.85779	0.439165	1.35582	199436	147096	103473	260245	140492	187636	149047	56721.3	169158	225555	84126.7	355519	459037	134577	324732	231984	214772	130335	242927	141035	177910	103993	89737.9	138136	217576	131678	151523
LC	11.82_571.3622n	572.369	11.8232		pos	LysoPC(22:4(7Z,10Z,13Z,16Z))	HMDB0010401	Lipids and lipid-like molecules	Glycerophospholipids	Glycerophosphocholines	**	C04230	56.4	91.6	M+H, M+Na	C30H54NO7P	-2.81076	1.26747	0.0422635	0.85779	0.285034	1.21844	249133	204469	174286	299439	239083	138874	197679	204615	203890	426817	179252	239621	407418	165187	295272	270928	191344	351874	320509	170299	257144	129680	191603	150230	188184	166240	218857
LC	10.85_586.3163m/z	586.316	10.8457		neg	PC(20:5(5Z,8Z,11Z,14Z,17Z)/0:0)	LMGP01050050	Lipids and lipid-like molecules	Glycerophospholipids	Glycerophosphocholines			53.2	75.2	M+FA-H	C28H48NO7P	2.3475	1.19583	0.0488544	0.85779	0.568174	1.48265	117466	79227.2	52103.6	252173	78439.8	53962.8	57896.8	69538	145270	85142.4	44994	96994.6	259109	204867	90228.6	210998	86619.5	73236.7	193353	47147.6	129777	69446.1	18634.7	115914	82234.1	48353.7	79838.2
LC	11.40_614.3475m/z	614.348	11.3994		neg	PKOHA-PC	LMGP20010011	Lipids and lipid-like molecules	Glycerophospholipids	Oxidized glycerophospholipids			38.1	0	M-H2O-H	C31H56NO10P	1.89856	1.13915	0.0129073	0.85779	0.414673	1.333	100595	75465.2	63422.4	162998	87635.8	50906.6	74618.1	83303.4	118250	120947	57671.8	94745.2	179308	91389.6	104612	121968	54524.3	119392	162016	65244.2	98347.7	64323.3	47683.8	78832.2	71178.6	62576.9	79557.5
LC	14.21_745.5518m/z	745.552	14.2117		neg	SM(d16:1/18:1)	LMSP03010040	Lipids and lipid-like molecules	Sphingolipids	Phosphosphingolipids			55.2	89.1	M+FA-H	C39H77N2O6P	2.36434	1.13699	0.018371	0.85779	-0.477668	0.718137	287691	400607	573615	510772	422037	275695	312549	8.29748e-06	250159	320573	245267	273226	8.29748e-06	301862	149798	393158	387158	8.29748e-06	268730	459879	321646	480828	543654	356477	344305	667800	493990
[truncated: 15 more columns]

## Sheet: B_E
Dataclass	ID	m/z	Retention time (min)	Average RI	Ion mode	Metabolites	Compound ID	Super Class	Class	Sub Class	level	kegg	Score	Fragmentation Score	Adducts	Formula	Mass Error (ppm)	VIP	P-value	adj.P-value	log2(FC)	FC	average(B)	average(E)	B01	B02	B03	B04	B05	B06	B07	B08	B09	B10	B11	B12	B13	B14	B15	B16	B17	B18	B19	E01	E02	E03	E04	E05	E06
GC	210	234.1	13.663	381094		Arabino-hexos-2-ulose, bis(dimethyl acetal)							94.1					3.58315	4.55905e-06	4.63504e-05	-4.12906	0.0571517	2.86795e-05	0.000501813	9.75495e-06	1.65095e-05	3.2119e-05	8.2243e-06	2.30435e-05	9.43966e-06	2.00298e-05	9.83137e-06	1.70824e-05	4.51453e-05	1.04651e-05	2.32931e-05	3.42726e-05	4.51369e-06	8.26324e-05	4.43599e-05	6.53123e-05	3.37348e-05	5.51468e-05	2.30504e-05	1.85227e-05	0.000538859	0.000483378	0.000315977	0.000641046
GC	379	204.1	18.444	582661		L-sorbose	HMDB0001266	Organic oxygen compounds	Organooxygen compounds	Carbohydrates and carbohydrate conjugates			94.4					3.3122	8.77556e-07	1.27455e-05	2.26421	4.80392	0.121919	0.025379	0.143696	0.204531	0.178907	0.113411	0.111808	0.096399	0.115502	0.200085	0.0553628	0.10846	0.0808058	0.0700992	0.0708118	0.0723188	0.0749734	0.173665	0.238316	0.137485	0.0698145	0.172021	0.172538	0.0101656	0.00554154	0.0212058	0.0058523
GC	370	288.146	18.226	582653		Ascorbic acid	HMDB0000044	Organoheterocyclic compounds	Dihydrofurans	Furanones			79					2.98593	0.00066251	0.0030159	1.57846	2.9865	0.00336657	0.00112726	0.00273966	0.00377237	0.00332399	0.00441767	0.00232197	0.00276966	0.00302012	0.00352896	0.00231822	0.00249613	0.00311128	0.00203878	0.00196783	0.00165782	0.00212377	0.00495046	0.00532745	0.00426305	0.00781572	0.00687761	0.00776039	7.4173e-05	0.000114533	0.000285743	0.000797656
GC	386	271.103	18.681	582670		Trehalose-6-phosphate	HMDB0001124	Organic oxygen compounds	Organooxygen compounds	Carbohydrates and carbohydrate conjugates			77.4					2.98035	1.27362e-06	1.55382e-05	1.72664	3.30956	0.0165814	0.00501015	0.0151251	0.00755502	0.0149001	0.0150275	0.0199577	0.0124374	0.0154243	0.0268941	0.0147367	0.0130598	0.0261293	0.0145449	0.0128015	0.0123242	0.0150871	0.018377	0.0192669	0.022119	0.0192788	0.0178408	0.0209503	0.00200057	0.000680025	0.000934052	0.00542794
GC	547	87.1	23.268	747516		Propyl alcohol	HMDB0000820	Organic oxygen compounds	Organooxygen compounds	Alcohols and polyols			89.5					2.41626	0.0105228	0.028153	-9.37223	0.00150896	0.000432663	0.286729	0.00031688	0.000329744	0.00145093	0.000496738	7.37986e-05	8.09434e-05	0.000144804	0.000737175	0.000546705	0.000302447	0.00049303	0.000267826	0.000255654	0.000424077	0.00036873	0.000444037	0.000542276	0.000423494	0.000521296	0.000599916	0.00046233	1.00414	1.00389	0.000408418	0.00186907
GC	580	362.2	24.061	819682		5-tert-butyl-1h-indole-2,3-dione							70.6					2.39966	2.00452e-06	2.18349e-05	1.60753	3.0473	0.023021	0.00755455	0.0201686	0.0117826	0.0179057	0.0146533	0.0258512	0.0307289	0.0249821	0.0129211	0.0408765	0.0192616	0.017254	0.0365079	0.0183736	0.0168697	0.0500746	0.0212571	0.0208012	0.0171089	0.0200198	0.0201026	0.0184885	0.00695375	0.00321398	0.00308543	0.0263626
GC	373	217.1	18.288	582655		D-fructose	HMDB0000660	Organic oxygen compounds	Organooxygen compounds	Carbohydrates and carbohydrate conjugates			93.1					2.29575	5.02706e-07	9.01913e-06	1.50358	2.83545	0.199827	0.0704747	0.207941	0.293159	0.251839	0.206254	0.155627	0.169817	0.179387	0.320408	0.127848	0.18628	0.146585	0.124903	0.138697	0.141143	0.160822	0.252044	0.347474	0.228842	0.157651	0.246449	0.247576	0.0533364	0.0350289	0.0792117	0.04404
GC	639	310.129	26.101	886784		4-aminophenol	HMDB0001169	Benzenoids	Benzene and substituted derivatives	Aniline and substituted anilines			64.2					2.26092	6.58365e-07	1.11556e-05	1.34242	2.53577	0.00278377	0.0010978	0.00347648	0.00201108	0.00348647	0.0031994	0.0027057	0.00366741	0.00201005	0.00401193	0.00248229	0.00191447	0.00272178	0.00226815	0.00161021	0.00159579	0.00297855	0.00348124	0.00467079	0.00209872	0.00250103	0.00321812	0.00271401	0.00176947	0.000402796	0.00166923	0.00035005
GC	641	361.185	26.257	886800		Melezitose	HMDB0011730	Organic oxygen compounds	Organooxygen compounds	Carbohydrates and carbohydrate conjugates			85.1					2.26031	8.62194e-06	7.5134e-05	1.53844	2.9048	0.00341121	0.00117434	0.0031949	0.00273841	0.00452105	0.00271109	0.0033683	0.00358188	0.00199385	0.0033162	0.00284344	0.00234273	0.00271351	0.00300694	0.00195007	0.00229477	0.00881561	0.00517153	0.00333304	0.00161319	0.00530249	0.00424363	0.00306808	0.00126721	0.000636944	0.00117767	0.00164732
GC	423	204.1	19.643	582708		Galactinol	HMDB0005826	Organic oxygen compounds	Organooxygen compounds	Carbohydrates and carbohydrate conjugates			94.2					2.21533	0.0144551	0.0364364	1.06258	2.08867	0.0525338	0.0251518	0.0362795	0.069768	0.0297168	0.0565749	0.0248602	0.0238302	0.0307238	0.148995	0.0333295	0.0355668	0.0859248	0.0389347	0.0317469	0.0309759	0.0573592	0.0591983	0.0594998	0.0518649	0.0929931	0.0404961	0.0380805	0.0120298	0.00639127	0.00652258	0.0534796
GC	38	174.095	6.54	262242		Pyruvic acid	HMDB0000243	Organic acids and derivatives	Keto acids and derivatives	Alpha-keto acids and derivatives			97.1					2.18909	2.89342e-09	1.76498e-07	-1.43788	0.369109	0.0156766	0.0424714	0.012424	0.0396073	0.0151032	0.0124074	0.0112148	0.01778	0.0183943	0.00738985	0.0102969	0.0122293	0.0137825	0.0080855	0.0126402	0.0129037	0.0101148	0.0177859	0.0139984	0.0149843	0.0367124	0.0305857	0.0308122	0.0689674	0.0507446	0.0511291	0.0421912
GC	417	147.1	19.521	582703		Maltitol	HMDB0002928	Lipids and lipid-like molecules	Fatty Acyls	Fatty acyl glycosides			88.8					2.17061	0.0191829	0.0443242	-0.705511	0.613225	4.25199	6.93382	4.18103	3.4292	0.0235203	9.00691	0.0133206	0.0339401	7.95277	0.0213729	0.037512	4.23542	7.84678	0.015746	9.85562	9.97073	0.0433156	9.75773	5.2175	9.12543	0.0200328	4.58714	4.54544	10.1546	9.42376	9.32078	5.09263
GC	561	364.2	23.652	819647		Trisaccharide							82.6					2.16344	3.38496e-06	3.56005e-05	1.34559	2.54135	0.0116463	0.00458273	0.0106857	0.00713609	0.0121652	0.016361	0.00825175	0.00966425	0.0051955	0.01494	0.0146457	0.0103611	0.00815014	0.0137965	0.00649425	0.006367	0.0170118	0.0191551	0.02207	0.0102704	0.00855839	0.0114028	0.0114229	0.00699758	0.00194083	0.00778989	0.00397878
GC	333	257.14	17.377	487320		Succinylacetone	HMDB0000635	Organic acids and derivatives	Keto acids and derivatives	Medium-chain keto acids and derivatives			68					2.14029	8.07941e-06	7.2477e-05	1.22716	2.34105	0.000574319	0.000245325	0.00049615	0.000245208	0.000571168	0.000614652	0.000873241	0.000507408	0.000449388	0.000952993	0.000587407	0.000711568	0.000672231	0.000654741	0.000426772	0.000397679	0.000472967	0.000724131	0.000501009	0.000539329	0.000514027	0.000609062	0.00088839	0.000164609	0.000126714	0.000117256	0.000170747
GC	198	258.084	13.123	381078		2,4-diaminobutyric acid	HMDB0002362	Organic acids and derivatives	Carboxylic acids and derivatives	Amino acids, peptides, and analogues			89.2					2.08102	2.4953e-07	6.34222e-06	1.25172	2.38124	0.000366433	0.000153883	0.00024243	0.000208513	0.000267485	0.000265781	0.000294444	0.000291792	0.000352022	0.0002645	0.000338031	0.00040044	0.000373016	0.000446913	0.000395093	0.000479883	0.000508212	0.000459399	0.000465789	0.000436677	0.000471812	0.000372909	0.000498198	5.80329e-05	5.4478e-05	4.19065e-05	0.000150326
GC	244	185.108	14.562	487223		2-piperidinobenzonitrile							80.1					2.04671	0.00520574	0.0172581	-2.05984	0.239842	8.10177e-05	0.000337796	7.58882e-05	6.89257e-05	6.19476e-05	7.97464e-05	7.17669e-05	6.81467e-05	7.56151e-05	6.58858e-05	7.26994e-05	7.78718e-05	9.4708e-05	8.1461e-05	9.64367e-05	9.03033e-05	6.91794e-05	8.91458e-05	9.86525e-05	0.000105355	9.5602e-05	7.92519e-05	8.93095e-05	0.000145963	0.000411816	0.000392916	0.000299469
GC	29	136.074	6.233	262224		2-picolinic acid	HMDB0002243	Organoheterocyclic compounds	Pyridines and derivatives	Pyridinecarboxylic acids and derivatives			77.3					1.99735	1.63881e-08	7.14052e-07	1.23642	2.35613	0.00413436	0.00175472	0.00331265	0.00280587	0.00299967	0.00345039	0.00471124	0.00372798	0.00396211	0.0029648	0.00338087	0.00354906	0.00375018	0.00414771	0.00587773	0.00644657	0.00532944	0.00464726	0.00446318	0.00421975	0.00480629	0.00380625	0.00461491	0.00107346	0.000841972	0.000948969	0.00188359
GC	39	176.082	6.546	262242		3-aminoisobutyric acid	HMDB0003911	Organic acids and derivatives	Carboxylic acids and derivatives	Amino acids, peptides, and analogues			80.7					1.99698	2.30009e-09	1.75382e-07	-1.2847	0.410455	0.00129998	0.00316716	0.00102582	0.00242858	0.00134078	0.00128538	0.00100411	0.00124929	0.0014766	0.00100396	0.00099726	0.00110656	0.00124207	0.000844018	0.0010973	0.00119491	0.00103331	0.00136606	0.00132687	0.00129204	0.00238463	0.00206583	0.00212018	0.00405653	0.00359158	0.00455763	0.00284544
GC	516	342.185	22.435	747459		D-myo-inositol 4-phosphate	HMDB0001313	Organic oxygen compounds	Organooxygen compounds	Alcohols and polyols			79.9					1.98647	3.08709e-07	6.72545e-06	1.21184	2.31633	0.0113262	0.00488972	0.00774923	0.0128336	0.00973991	0.00980898	0.0150101	0.00935425	0.00793277	0.0107422	0.00666784	0.00740793	0.0103891	0.00891056	0.0163361	0.0162723	0.0160656	0.016169	0.0112732	0.0122931	0.0102422	0.0139988	0.0140803	0.00305578	0.00409574	0.00292407	0.00431796
GC	666	311.3	29.717	887154		Labetalol	HMDB0014736	Benzenoids	Benzene and substituted derivatives	Benzoic acids and derivatives			68.9					1.93032	3.81689e-13	1.16415e-10	1.11014	2.15866	0.0675332	0.0312847	0.0582833	0.073166	0.0448831	0.0618385	0.0699828	0.0698997	0.0697515	0.0936741	0.0649333	0.0678559	0.05842	0.0890467	0.0886373	0.0523504	0.0760787	0.0587233	0.0621958	0.0651734	0.0582361	0.0567757	0.0319504	0.0405122	0.0257343	0.03134	0.0242941
GC	372	129.088	18.283	582655		Methyl alpha-d-glucofuranoside							90					1.86817	7.75875e-05	0.000482943	1.03876	2.05446	0.0322915	0.0157177	0.0339598	0.0422999	0.034329	0.0335252	0.021461	0.0296729	0.0281644	0.0510355	0.0177802	0.0327882	0.0281433	0.0253001	0.0257047	0.0261709	0.0212031	0.0417341	0.0511364	0.0368304	0.0323001	0.0379087	0.0380822	0.00733466	0.00488107	0.0142692	0.0168481
GC	288	333.154	15.972	487271		Galacturonic acid	HMDB0002545	Organic oxygen compounds	Organooxygen compounds	Carbohydrates and carbohydrate conjugates			78.9					1.86467	8.21076e-07	1.25214e-05	1.06795	2.09646	0.001084	0.00051706	0.00100465	0.000810559	0.00127739	0.00153707	0.000715697	0.000951184	0.00129318	0.00156461	0.00102019	0.00132641	0.00158296	0.00114942	0.000744027	0.000771303	0.00121916	0.000658187	0.00146412	0.00107235	0.000433459	0.000631762	0.000735115	0.000898834	0.00061659	0.000499249	0.000216077
GC	32	98.0465	6.311	262229		N-methylglutamic acid	HMDB0062660	Organic acids and derivatives	Carboxylic acids and derivatives	Amino acids, peptides, and analogues			77.1					1.86454	1.51495e-06	1.77715e-05	1.01977	2.0276	0.00199642	0.000984622	0.00174921	0.00145141	0.00187546	0.00170511	0.00193924	0.00169163	0.00165094	0.00293025	0.00210315	0.00156464	0.00201235	0.00196275	0.00131329	0.0012648	0.00324676	0.00206363	0.00259178	0.0021226	0.00269301	0.00218333	0.00257587	0.000903826	0.000751993	0.000641654	0.00194817
GC	400	103.099	19.159	582689		D-tagatose	HMDB0003418	Organic oxygen compounds	Organooxygen compounds	Carbohydrates and carbohydrate conjugates			96.7					1.79126	0.0013743	0.00544367	1.07871	2.11215	0.053658	0.0254045	0.0401821	0.120625	0.0499346	0.0682349	0.0433882	0.0379521	0.0447365	0.0716827	0.0227326	0.0435906	0.0507706	0.0323988	0.0464415	0.0449259	0.0339809	0.0614254	0.0834787	0.0590951	0.0639266	0.055263	0.053798	0.0147996	0.0105695	0.0256623	0.0107436
GC	438	232.109	20.135	668729		Bistris							91.6					1.78321	7.53678e-06	6.96581e-05	1.01191	2.01658	0.00910878	0.00451693	0.00813302	0.00340107	0.00816816	0.00950114	0.0110087	0.00760682	0.00694425	0.0146153	0.00979306	0.00751032	0.00963967	0.0109211	0.00657313	0.00630869	0.0100825	0.0116002	0.0110365	0.00940829	0.0108149	0.00955374	0.00917296	0.00385899	0.0027617	0.00365497	0.00491411
GC	264	198.046	15.165	487244		Oxoglutaric acid	HMDB0000208	Organic acids and derivatives	Keto acids and derivatives	Gamma-keto acids and derivatives			91.5					1.77449	3.43306e-11	5.23542e-09	-1.02807	0.490367	0.000328728	0.000670372	0.000274183	0.000398019	0.000280931	0.000274486	0.000306204	0.000281136	0.000319199	0.00021173	0.000218432	0.000259096	0.000347161	0.000245129	0.000376527	0.000380768	0.000327069	0.000408989	0.000319588	0.000386307	0.00063088	0.000577421	0.000574279	0.000848498	0.00075668	0.000663022	0.000509555
GC	614	390.199	24.985	886670		Cholic acid	HMDB0000619	Lipids and lipid-like molecules	Steroids and steroid derivatives	Bile acids, alcohols and derivatives			63.8					1.70523	1.84143e-05	0.000136984	0.950697	1.93281	0.00766438	0.00396541	0.00613624	0.0102205	0.00679382	0.00763715	0.0106336	0.00780435	0.00793607	0.00543682	0.00510965	0.00438194	0.00680986	0.00748306	0.00891527	0.0106122	0.0127273	0.00673055	0.00836968	0.00534339	0.00654166	0.00908624	0.0115194	0.00248012	0.00197969	0.00251445	0.00335805
GC	354	257.097	17.868	582639		Glucosaminic acid							83.4					1.65731	2.44571e-05	0.000177605	0.929656	1.90482	0.00627111	0.00329223	0.00598956	0.00257729	0.00575217	0.00694184	0.00681868	0.00507987	0.00466447	0.0111206	0.00566086	0.00547015	0.0062489	0.00612385	0.00591111	0.00537795	0.00582754	0.00615925	0.00860837	0.00710533	0.00771325	0.00645799	0.00684032	0.00268025	0.00191142	0.00241069	0.00358872
GC	371	359.138	18.248	582653		Lactobionic acid							83.2					1.63781	0.000129844	0.000720043	0.852028	1.80504	0.014927	0.00826962	0.0136448	0.00722501	0.0132899	0.0161144	0.019416	0.0124326	0.0127776	0.0234218	0.0135638	0.0115077	0.014384	0.0159559	0.0126986	0.0134947	0.0159547	0.0153034	0.0199437	0.0153387	0.017145	0.0162783	0.0182219	0.00623625	0.00535203	0.00657439	0.00816137
GC	235	156.1	14.347	381116		Oxoproline	HMDB0000267	Organic acids and derivatives	Carboxylic acids and derivatives	Amino acids, peptides, and analogues			94.2					1.61787	1.23975e-06	1.55382e-05	-0.928938	0.525245	0.0884101	0.168322	0.0751069	0.0936236	0.0874842	0.0833232	0.112125	0.0767696	0.0852231	0.0703048	0.064386	0.0830569	0.0909092	0.0606963	0.121967	0.125301	0.0809453	0.0715571	0.102726	0.0927603	0.101527	0.0898358	0.0936857	0.158745	0.184269	0.260669	0.116403
GC	75	202.073	7.946	262324		3-methyl-2-ketobutyric acid							86.8					1.56245	7.15626e-07	1.14877e-05	-0.940087	0.521202	0.000262258	0.000503179	0.000267575	0.000337285	0.000260186	0.000318201	0.000197216	0.000245972	0.00028375	0.000185727	0.000200847	0.000249911	0.000285726	0.000175692	0.000256448	0.000275022	0.00020698	0.000359409	0.00023286	0.00024506	0.00039903	0.000315417	0.00032586	0.000777839	0.000392972	0.000539364	0.000413762
GC	659	129.1	28.225	887001		Cholesterol	HMDB0000067	Lipids and lipid-like molecules	Steroids and steroid derivatives	Cholestane steroids			98.3					1.55181	7.42075e-11	7.54442e-09	0.702756	1.62761	0.818747	0.503036	0.762788	0.763644	0.807815	0.782387	0.882391	0.833946	0.827564	0.709913	0.85243	0.798689	0.857264	0.884073	0.766336	0.782316	0.86739	0.8748	0.871116	0.875768	0.755559	0.913387	0.937961	0.45062	0.517854	0.431791	0.453882
GC	54	147.1	7.148	262278		2-oxo-propanoic acid							94.9					1.54756	0.000798297	0.00347829	0.772577	1.70832	0.00538985	0.00315506	0.00532707	0.00881082	0.00476234	0.00357093	0.00372601	0.00900499	0.00689158	0.00331459	0.00459369	0.00506379	0.00495157	0.0046257	0.00494492	0.00463996	0.00681884	0.00595343	0.00424261	0.00396034	0.00720399	0.00738464	0.00760325	0.00338291	0.00127835	0.0015209	0.00701718
GC	554	449.246	23.443	819629		Methylenebisphosphate							59.1					1.52099	0.000436269	0.00218134	1.2954	2.45445	0.0095223	0.00387961	0.0041901	0.00330535	0.00406933	0.00444873	0.00512209	0.00518162	0.00463392	0.0127003	0.0256674	0.0143269	0.0178036	0.0143695	0.0088258	0.00863676	0.0191303	0.00995178	0.00812659	0.00546776	0.00496588	6.57419e-05	0.00525205	0.00601951	0.00341122	0.00315305	0.00615965
GC	65	89.0855	7.511	262299		2-ketoisovaleric acid	HMDB0000019	Organic acids and derivatives	Keto acids and derivatives	Short-chain keto acids and derivatives			88.7					1.49196	1.14315e-06	1.55382e-05	-0.901818	0.535212	0.00134695	0.00251666	0.00154642	0.00198417	0.00139049	0.00144024	0.000941548	0.0012934	0.00149602	0.000800951	0.000803502	0.00132773	0.0014143	0.000819806	0.00152847	0.00160045	0.00124825	0.00191088	0.00112813	0.00111237	0.00180485	0.00164299	0.00152871	0.00312705	0.00211069	0.00235469	0.0021665
GC	617	334.2	25.1	886681		Hexaric acid	HMDB0000639	Organic oxygen compounds	Organooxygen compounds	Carbohydrates and carbohydrate conjugates			55.3					1.40435	1.73371e-06	1.95845e-05	0.742873	1.6735	0.00599809	0.00358415	0.00850354	0.00507035	0.00608326	0.00534235	0.00646702	0.00656418	0.00600837	0.00366342	0.00583101	0.00405539	0.00525905	0.00705952	0.00643707	0.00596026	0.00907558	0.0071287	0.00603985	0.00420766	0.00520705	0.00534158	0.00520046	0.00406549	0.00404128	0.00406391	0.00555651
GC	89	201.1	8.482	262356		Caprylic acid	HMDB0000482	Lipids and lipid-like molecules	Fatty Acyls	Fatty acids and conjugates			73.3					1.39636	4.68937e-05	0.00030431	0.641115	1.55953	0.000186994	0.000119903	0.000225888	0.00016635	0.000162087	0.00019386	0.000173328	0.000252288	0.000190504	0.000169375	0.000220891	0.000244728	0.000140784	0.000177239	0.000162	0.000178302	0.000167468	0.000221587	0.000195983	0.000178748	0.000131469	0.000200577	0.000189532	0.000128363	9.89747e-05	1.06156e-05	9.75885e-05
GC	651	227.057	27.062	886882		Inosine-5'-monophosphate	HMDB0000175	Nucleosides, nucleotides, and analogues	Purine nucleotides	Purine ribonucleotides			71.3					1.38216	7.71772e-08	2.3539e-06	0.704778	1.62989	0.0167731	0.0102909	0.0140527	0.0122337	0.0199825	0.016087	0.021285	0.02221	0.0177386	0.0152512	0.0178116	0.0114794	0.0118644	0.0154492	0.0129784	0.0164309	0.024909	0.0208414	0.0173038	0.0154412	0.0153386	0.0143325	0.0149816	0.0123297	0.011672	0.0108067	0.0120929
GC	250	260.172	14.721	487228		Aminoadipic acid	HMDB0000510	Organic acids and derivatives	Carboxylic acids and derivatives	Amino acids, peptides, and analogues			84.9					1.36494	0.00249994	0.00941337	0.577133	1.49188	0.0183813	0.0123209	0.0208903	0.0110118	0.0218499	0.0186826	0.0233165	0.0169346	0.0149988	0.0167424	0.013185	0.0149677	0.019931	0.0171832	0.0176613	0.017685	0.0189055	0.0252439	0.0166489	0.0143017	0.0291044	0.021228	0.0212317	0.0114583	0.00766389	0.0134364	0.008933
GC	261	192.069	15.086	487241		L-kynurenine	HMDB0000684	Organic oxygen compounds	Organooxygen compounds	Carbonyl compounds			81.4					1.34811	0.00120497	0.00483574	-1.85291	0.276834	0.00091459	0.00330375	0.000653482	0.00104626	0.00118674	0.00112162	0.000910249	0.000722261	0.000880507	0.00110436	0.000690065	0.000994557	0.000917555	0.000591524	0.000940501	0.00085162	0.000834029	0.000639706	0.00113181	0.00104464	0.00111573	0.00108433	0.00120611	0.0019851	0.00366921	0.00487219	0.000968451
GC	314	282.105	16.869	487302		4-(dimethylamino)azobenzene	HMDB0032141	Organoheterocyclic compounds	Azobenzenes				81.1					1.33674	0.00088092	0.00373167	-1.55375	0.340624	0.000585309	0.00171834	0.000404351	0.000747344	0.000630239	0.000823245	0.000543336	0.000468939	0.000653839	0.000677358	0.000425262	0.000592851	0.000567261	0.000407902	0.000588873	0.000571196	0.000462561	0.000420083	0.000667647	0.0006732	0.000795373	0.000776644	0.00076465	0.00118915	0.00192967	0.00247671	0.000685208
GC	473	218.1	21.32	668791		2-hydroxyhippuric acid	HMDB0000840	Benzenoids	Benzene and substituted derivatives	Benzoic acids and derivatives			70					1.32983	0.0120752	0.0317493	0.600329	1.51606	0.00632614	0.00417274	0.00645554	0.00304823	0.00738115	0.00715565	0.00840911	0.00523522	0.00570104	0.00801624	0.00590896	0.00561557	0.00757522	0.00561314	0.00449565	0.00456784	0.00482681	0.00648965	0.0070047	0.00709062	0.00960631	0.00639999	0.00670641	0.00293584	0.00188529	0.00214015	0.0032846
GC	364	299.07	18.038	582645		O-phosphoethanolamine	HMDB0000224	Organic acids and derivatives	Organic phosphoric acids and derivatives	Phosphate esters			82					1.32585	0.000139949	0.000762225	0.600528	1.51627	0.00397961	0.0026246	0.00378651	0.0035717	0.00312568	0.00514895	0.00410031	0.00391942	0.00534614	0.00264489	0.00281283	0.004838	0.00343586	0.00456232	0.00368787	0.00446363	0.00350888	0.00437793	0.00479967	0.00381672	0.0036653	0.00449405	0.00549613	0.00171992	0.00177431	0.00183829	0.00185693
GC	308	328.117	16.545	487291		Guanidinosuccinate	HMDB0003157	Organic acids and derivatives	Carboxylic acids and derivatives	Amino acids, peptides, and analogues			79.8					1.32285	3.36827e-05	0.000228294	0.665206	1.58579	0.000262262	0.000165382	0.000217769	0.000266024	0.000212862	0.000231761	0.000227274	0.000231875	0.000249442	0.000304889	0.000208507	0.000191817	0.000278827	0.000214229	0.000278525	0.000346751	0.000289525	0.000277213	0.000302076	0.00028423	0.000369385	0.000282658	0.000387378	0.00012485	0.000120067	0.000120395	0.000137837
GC	195	94.0947	13.021	381074		Linolenic acid	HMDB0001388	Lipids and lipid-like molecules	Fatty Acyls	Lineolic acids and derivatives			71.2					1.32074	4.40702e-08	1.68018e-06	0.589841	1.50508	0.00257095	0.00170818	0.00242352	0.00225418	0.00235287	0.00243724	0.00255219	0.00236186	0.00258869	0.00248177	0.002198	0.00223626	0.00282531	0.00258502	0.00279353	0.00293109	0.0027686	0.00262284	0.00286866	0.00273016	0.0028362	0.0028884	0.00290801	0.00146392	0.00126579	0.00136093	0.0018396
GC	22	117.1	5.938	262207		Butane-2,3-diol	HMDB0003156	Organic oxygen compounds	Organooxygen compounds	Alcohols and polyols			85					1.32031	4.99251e-09	2.53786e-07	0.544532	1.45855	0.00308306	0.00211379	0.00279466	0.00265032	0.00284717	0.00279254	0.00300305	0.00293793	0.00278991	0.0032257	0.002728	0.0028678	0.00307012	0.00326271	0.00323335	0.00329725	0.00360878	0.00368054	0.00312407	0.00337452	0.00328973	0.00313642	0.00339301	0.00175396	0.00195764	0.00175833	0.00167806
GC	105	200.099	9.054	262389		3-methyl-2-oxovaleric acid	HMDB0000491	Organic acids and derivatives	Keto acids and derivatives	Short-chain keto acids and derivatives			98.7					1.29698	0.000147757	0.000790631	-0.706922	0.612626	0.000556198	0.000907892	0.000498708	0.000678408	0.000743472	0.000461273	0.000583864	0.000457129	0.00060621	0.000462945	0.000314563	0.000457776	0.000524246	0.000424861	0.000581827	0.000560385	0.000636364	0.000866402	0.000393024	0.000409319	0.000906987	0.000747368	0.00073758	0.00131854	0.000736675	0.00107361	0.000862939
GC	2	142.1	5.233	262166		Butyrolactam	HMDB0002039	Organoheterocyclic compounds	Pyrrolidines	Pyrrolidones			77.8					1.29081	2.10761e-07	5.84382e-06	0.648084	1.56709	0.00453133	0.00289156	0.0047552	0.00363262	0.00545789	0.00441667	0.004266	0.00360898	0.00500536	0.00372158	0.00429534	0.00381238	0.00407185	0.00578372	0.00446504	0.00437705	0.00478526	0.00582797	0.00523342	0.00432697	0.00425199	0.00315811	0.00465596	0.00313298	0.00263158	0.00284902	0.005096
GC	180	232	12.077	381045		N-formylglycine							96.7					1.2767	0.000232183	0.00120027	0.65942	1.57945	0.000427917	0.000270928	0.000401803	0.000242339	0.000302188	0.000386804	0.000395701	0.000432603	0.000447468	0.000289409	0.00045634	0.000357696	0.00039314	0.000575888	0.000505639	0.00058419	0.000651451	0.000473622	0.000382056	0.000414171	0.000437917	0.000386742	0.000473085	0.000100415	5.77625e-05	0.000414929	8.20771e-05
GC	110	200.099	9.306	262404		2-ketoisocaproic acid	HMDB0000695	Organic acids and derivatives	Keto acids and derivatives	Short-chain keto acids and derivatives			96.7					1.26604	4.01601e-05	0.000266279	-0.725364	0.604844	0.0027199	0.00449687	0.00286804	0.00338744	0.00362867	0.00261015	0.0022313	0.00259855	0.00339834	0.00216841	0.0019146	0.00244079	0.00265804	0.00202483	0.00233022	0.00232538	0.00321537	0.00360979	0.0022902	0.00182627	0.00415178	0.00322817	0.00325304	0.00621727	0.00330843	0.00493603	0.00465466
GC	375	204.1	18.313	582656		D-mannose	HMDB0000169	Organic oxygen compounds	Organooxygen compounds	Carbohydrates and carbohydrate conjugates			98.8					1.26237	0.00659878	0.0193522	0.549947	1.46403	0.169505	0.11578	0.172174	0.139886	0.146798	0.167363	0.0755073	0.174749	0.144973	0.147587	0.223784	0.205008	0.108426	0.153116	0.151947	0.154202	0.274431	0.216289	0.234957	0.190402	0.139005	0.183176	0.182781	0.092688	0.078762	0.0878081	0.238406
GC	340	378.1	17.521	582625		5-hydroxyindole-2-carboxylic acid							64.6					1.24681	0.0296386	0.0623433	0.494625	1.40895	0.0306427	0.0217486	0.0324238	0.0235084	0.0274978	0.0252366	0.0446372	0.0328909	0.0377847	0.0194776	0.0310679	0.0151472	0.0336354	0.0285919	0.0344713	0.0360254	0.0353745	0.0464991	0.0286825	0.0199168	0.0293429	0.0375869	0.0377619	0.0261264	0.0183889	0.0161822	0.033381
GC	152	174.1	10.868	323196		Glycine	HMDB0000123	Organic acids and derivatives	Carboxylic acids and derivatives	Amino acids, peptides, and analogues			99.2					1.24094	0.00431397	0.0149518	-0.907224	0.53321	0.0672835	0.126186	0.0556616	0.0559162	0.046322	0.0698651	0.0828631	0.0561004	0.0514261	0.0473673	0.0644174	0.0820371	0.0947368	0.0733508	0.0702415	0.0717715	0.0457588	0.136344	0.0677956	0.0663094	0.040102	0.0605967	0.0619827	0.0491262	0.118532	0.191304	0.0847867
GC	257	292.137	14.873	487234		Erythronic acid	HMDB0000613	Organic oxygen compounds	Organooxygen compounds	Carbohydrates and carbohydrate conjugates			95.3					1.22891	0.00148221	0.00579583	0.598249	1.51388	0.00441753	0.00291802	0.00560014	0.00401744	0.00588325	0.00493768	0.00437654	0.00395293	0.00506216	0.00425254	0.0044053	0.00752788	0.00439613	0.00381027	0.00286798	0.00288196	0.00535848	0.00305556	0.00598969	0.00391563	0.00164151	0.00191636	0.00195346	0.00627062	0.00355114	0.00321947	0.00146637
GC	339	232.1	17.52	582625		Beta-glutamic acid							74.2					1.22725	0.0274419	0.05853	0.490919	1.40534	0.0757898	0.0539299	0.0792176	0.0572334	0.0672521	0.0622594	0.111293	0.0817625	0.0940119	0.0501624	0.0758659	0.0390192	0.0845194	0.0706461	0.08458	0.0875902	0.0869022	0.11357	0.071068	0.0496949	0.0733583	0.0919987	0.0939243	0.0660366	0.044873	0.0394687	0.0819261
GC	171	245.089	11.651	381032		Fumaric acid	HMDB0000134	Organic acids and derivatives	Carboxylic acids and derivatives	Dicarboxylic acids and derivatives			95.3					1.21744	1.55171e-05	0.000121558	0.641171	1.55959	0.00359084	0.00230242	0.00293776	0.00250432	0.00269544	0.00380185	0.00396339	0.00262584	0.00492418	0.00311893	0.00256689	0.00302618	0.00329868	0.00243349	0.00436419	0.0045806	0.00385962	0.00434517	0.00389277	0.00402263	0.00526396	0.00327688	0.00363407	0.00192887	0.00172192	0.00155653	0.0028683
GC	424	319.2	19.717	582711		Glucose	HMDB0000122	Organic oxygen compounds	Organooxygen compounds	Carbohydrates and carbohydrate conjugates			97.4					1.21047	0.000681969	0.00305883	-0.694971	0.617722	1.875	3.03535	1.48701	3.67965	1.24162	2.01611	1.09089	1.31278	1.54376	1.45966	1.08964	1.78831	1.62198	1.23468	3.09338	3.11866	2.07466	2.02825	2.42833	1.78297	1.53267	1.58688	1.59508	2.97543	2.41683	2.51863	2.40886
GC	219	186.137	13.931	381103		Kynurenic acid	HMDB0000715	Organoheterocyclic compounds	Quinolines and derivatives	Quinoline carboxylic acids			71.2					1.19788	0.000633878	0.00292929	0.579929	1.49478	0.000451709	0.000302192	0.000479561	0.000600387	0.000495218	0.000473418	0.000307582	0.000446439	0.00041847	0.000303713	0.000322158	0.000559183	0.000480463	0.000398858	0.000393295	0.000388493	0.00050556	0.000459498	0.000412474	0.000491318	0.000646377	0.000626537	0.000527808	0.000271495	0.0003637	0.000118988	0.000302528
GC	667	309.269	29.847	887167		Beta-sitosterol	HMDB0000852	Lipids and lipid-like molecules	Steroids and steroid derivatives	Stigmastanes and derivatives			61.5					1.19139	5.21775e-06	5.1336e-05	0.534323	1.44826	0.00861562	0.00594894	0.0094769	0.00774076	0.00635872	0.00605638	0.00966681	0.010355	0.00745675	0.0117108	0.00828785	0.00748043	0.00986397	0.0134663	0.0098393	0.00581592	0.00927177	0.00787918	0.00814661	0.00723175	0.00759158	0.00953497	0.00472931	0.00641816	0.00606764	0.00510644	0.00414163
GC	61	188.085	7.397	262292		2-ketobutyric acid	HMDB0000005	Organic acids and derivatives	Keto acids and derivatives	Short-chain keto acids and derivatives			84.1					1.18418	8.29952e-05	0.000506271	-0.767761	0.587328	0.000854674	0.00145519	0.000721867	0.00109594	0.000845285	0.00106397	0.00054612	0.000612054	0.00107568	0.00050198	0.00076715	0.00119003	0.000868644	0.000675708	0.000960484	0.000899158	0.000752615	0.000903065	0.000858027	0.000913417	0.00098761	0.000780583	0.00079326	0.00207861	0.00116604	0.00107728	0.00149308
GC	160	189.098	11.257	323219		Glyceric acid	HMDB0000139	Organic oxygen compounds	Organooxygen compounds	Carbohydrates and carbohydrate conjugates			95.6					1.18414	6.32041e-06	6.02414e-05	0.490428	1.40486	0.0040275	0.00286683	0.00415265	0.00288692	0.00463702	0.00537378	0.00364265	0.00365586	0.00475782	0.00541409	0.00310735	0.00407017	0.00463944	0.00371042	0.00388558	0.00388544	0.00481141	0.003092	0.00453154	0.00345183	0.00281651	0.00297742	0.00303522	0.00407245	0.00361417	0.00283014	0.00183633
GC	280	244.033	15.766	487264		3-methylene-2-phenyl-1-hydroxy-cyclopentene							70.5					1.17558	0.000127913	0.000720043	-0.862224	0.550104	0.00272762	0.00495837	0.00214437	0.00301139	0.0026119	0.00343068	0.00287924	0.00239703	0.00265873	0.00300791	0.00212256	0.00276779	0.00251792	0.00204053	0.00321685	0.00327598	0.00243713	0.00234737	0.00289844	0.00284152	0.00321738	0.00307356	0.00335505	0.00567227	0.00707044	0.00588987	0.00289262
GC	656	315.1	27.336	886910		Adenosine-5'-monophosphate	HMDB0000045	Nucleosides, nucleotides, and analogues	Purine nucleotides	Purine ribonucleotides			83.1					1.16378	0.00311057	0.0112943	0.670443	1.59156	0.00161621	0.00101548	0.00146855	0.00105403	0.00129488	0.00119583	0.00442728	0.00222615	0.00232654	0.00104	0.000838241	0.0011074	0.00142983	0.00175885	0.0011706	0.00143652	0.00197867	0.00198067	0.00132561	0.00122947	0.00141879	0.00143521	0.0020382	0.000820897	0.000898229	0.000849165	0.000709531
GC	216	174.2	13.866	381101		Noradrenaline	HMDB0000216	Benzenoids	Phenols	Benzenediols			86.6					1.15448	0.00011677	0.00067198	0.459694	1.37525	0.00112097	0.000815102	0.00113566	0.000949	0.00101645	0.0010439	0.000984206	0.00111171	0.000915266	0.000939968	0.0009888	0.00107062	0.00110581	0.00113479	0.0012231	0.0013328	0.00124772	0.00128778	0.00124963	0.00132205	0.00123916	0.00130676	0.0015331	0.000605298	0.000650022	0.000687706	0.000547378
GC	212	100	13.708	381096		Parabanic acid	HMDB0062802	Organoheterocyclic compounds	Azolines	Imidazolines			73.3					1.1491	0.0368923	0.0740273	1.16192	2.23756	0.000357131	0.000159608	0.000199385	0.000198398	0.000124646	0.000161241	0.000418815	0.000191075	0.000206629	0.000195676	0.000206354	0.000147126	0.000200533	0.000252743	0.00143539	0.00160865	0.000277013	0.00021203	0.000295012	0.000238323	0.00021644	0.00021844	0.000262064	0.000104126	0.000113241	0.000111453	0.000147687
GC	202	350.198	13.245	381081		Phosphenodiimidic amide							80.5					1.13987	0.000942132	0.00393631	-1.13032	0.456815	0.00448012	0.0098073	0.0036247	0.0046845	0.00475852	0.00634102	0.00582247	0.00412624	0.00494365	0.00494584	0.00378667	0.00437197	0.00420245	0.00320007	0.00425818	0.00468416	0.0038798	0.00335363	0.00424297	0.00457508	0.00532043	0.00520372	0.00575309	0.00861308	0.0120429	0.0147613	0.00495383
GC	531	308.132	22.837	747486		N-acetyl-l-tyrosine	HMDB0000866	Organic acids and derivatives	Carboxylic acids and derivatives	Amino acids, peptides, and analogues			74.4					1.12615	0.0230857	0.0502939	0.444863	1.36118	0.00797728	0.00586054	0.00750013	0.00511326	0.00871121	0.00737029	0.0098423	0.00764279	0.00623091	0.00881585	0.00687804	0.0060474	0.00773539	0.006734	0.00646722	0.00652073	0.0105943	0.0122824	0.0075505	0.00610398	0.0134276	0.00947495	0.00880676	0.00465108	0.00562014	0.0093242	0.00379419
GC	233	232.103	14.325	381115		L-aspartic acid	HMDB0000191	Organic acids and derivatives	Carboxylic acids and derivatives	Amino acids, peptides, and analogues			90.2					1.1176	1.58134e-05	0.000121558	-0.513262	0.700636	0.00359137	0.00512587	0.00382039	0.00376569	0.00303531	0.00327386	0.00438068	0.00336499	0.0032348	0.00236352	0.00236314	0.00384469	0.00339331	0.00254556	0.00534322	0.00556953	0.00420804	0.00334541	0.00331545	0.00366765	0.00340074	0.00349192	0.00360586	0.00576788	0.00549027	0.00610753	0.00421936
GC	234	232.1	14.327	381115		N-carbamylglutamate	HMDB0015673	Organic acids and derivatives	Carboxylic acids and derivatives	Amino acids, peptides, and analogues			76.2					1.11727	1.5942e-05	0.000121558	-0.514252	0.700156	0.0035758	0.00510714	0.00380679	0.00375793	0.00303531	0.00325357	0.00438068	0.00335238	0.00323476	0.00236337	0.00234459	0.00382925	0.00339299	0.00254437	0.00530004	0.00552551	0.00418876	0.0033187	0.00328979	0.00364557	0.00337575	0.0034591	0.00357667	0.00576555	0.00547517	0.00604554	0.0041863
GC	62	116.1	7.405	262293		L-alanine	HMDB0000161	Organic acids and derivatives	Carboxylic acids and derivatives	Amino acids, peptides, and analogues			95.6					1.11721	9.09966e-05	0.000544195	-0.50694	0.703713	0.34597	0.491635	0.285663	0.487974	0.241901	0.289963	0.371197	0.29156	0.303195	0.242267	0.24535	0.293958	0.351312	0.286778	0.383374	0.385204	0.429314	0.486541	0.391836	0.27172	0.534324	0.408536	0.407512	0.510996	0.388063	0.641123	0.691985
GC	83	234.11	8.174	262338		Glutaric acid	HMDB0000661	Organic acids and derivatives	Carboxylic acids and derivatives	Dicarboxylic acids and derivatives			77.8					1.09808	0.00030204	0.00153537	-0.731596	0.602237	0.000991104	0.0016457	0.000804879	0.000992664	0.00105302	0.00110902	0.00101284	0.00080568	0.0010639	0.000984864	0.000768832	0.000922749	0.000884268	0.000828786	0.0012001	0.00121967	0.000956836	0.000950989	0.00101405	0.00107579	0.00118204	0.00113561	0.00121955	0.0013873	0.00186375	0.00216614	0.00102375
GC	604	91.0784	24.633	886634		Docosahexaenoic acid	HMDB0002183	Lipids and lipid-like molecules	Fatty Acyls	Fatty acids and conjugates			92.8					1.09207	0.0060653	0.0183215	0.47588	1.39077	0.00570315	0.00410072	0.00407663	0.0034399	0.00544995	0.0080117	0.00668725	0.00653489	0.00592635	0.00383504	0.00341194	0.00448656	0.00438585	0.00472529	0.00659578	0.00774605	0.00662212	0.00968873	0.00637788	0.00525241	0.00510547	0.00417284	0.00487823	0.00816088	0.00269037	0.00146526	0.00283154
GC	559	313.196	23.615	819644		Resveratrol	HMDB0003747	Phenylpropanoids and polyketides	Stilbenes				79					1.09	2.51077e-05	0.000178089	0.485937	1.40049	0.0781467	0.0557993	0.0704895	0.0612812	0.0691462	0.0736219	0.070256	0.0825588	0.0747443	0.0690831	0.0890944	0.0798081	0.0728524	0.085216	0.0771936	0.0729216	0.0869061	0.0840746	0.083009	0.0909961	0.0915341	0.0762034	0.07942	0.052263	0.0438777	0.0429918	0.0791836
GC	326	117.1	17.125	487311		6-deoxyglucitol							80.7					1.07959	0.00863359	0.0240164	0.49942	1.41365	0.0137569	0.00973153	0.0121277	0.00549316	0.0131949	0.0203513	0.0128945	0.0098567	0.00781061	0.0193823	0.0161111	0.0129697	0.0138394	0.0159625	0.00988717	0.00971419	0.0120574	0.0200811	0.0204612	0.0166827	0.012504	0.0140468	0.0134769	0.0122598	0.00878274	0.0136003	0.00628105
GC	137	174.1	10.198	323156		Ethanolamine	HMDB0000149	Organic nitrogen compounds	Organonitrogen compounds	Amines			98.3					1.07814	0.00056147	0.00263459	-0.595161	0.661971	0.00256321	0.00387209	0.0023762	0.00195055	0.00166363	0.00246847	0.00305551	0.00225884	0.00261879	0.00213969	0.00213754	0.00217513	0.00261025	0.00201795	0.00358649	0.00368618	0.00332855	0.00248513	0.0024833	0.00319614	0.00246258	0.00242911	0.00244144	0.00292195	0.00374889	0.00412787	0.00377948
GC	298	451.1	16.343	487284		Pyrophosphate	HMDB0000250	Homogeneous non-metal compounds	Non-metal oxoanionic compounds	Non-metal pyrophosphates			96.2					1.07519	1.26225e-06	1.55382e-05	0.414454	1.33279	0.0178941	0.013426	0.0149083	0.0136924	0.0172095	0.0176596	0.0198643	0.0207038	0.0179434	0.0158253	0.0187916	0.0154409	0.0149641	0.0180949	0.0174396	0.0179076	0.0232955	0.0207007	0.020255	0.0179251	0.0173666	0.0181869	0.0189007	0.0151135	0.0136498	0.013627	0.0159162
GC	299	103	16.351	487284		D-arabinose	HMDB0029942	Organic oxygen compounds	Organooxygen compounds	Carbohydrates and carbohydrate conjugates			91.9					1.07499	3.06167e-05	0.000212229	-0.449928	0.732079	0.000720328	0.000983948	0.000596135	0.000837125	0.000645415	0.000667017	0.000648033	0.000568939	0.000671706	0.000728066	0.000561003	0.000741343	0.000691571	0.000542148	0.000966403	0.000966868	0.000664122	0.000830814	0.000661771	0.00076986	0.000927887	0.000711526	0.000668672	0.00134191	0.00139219	0.00106567	0.000730533
GC	25	89.0667	6.059	262214		Methoxyamine							84.2					1.06595	0.000532293	0.00261854	-1.30661	0.404271	0.00237763	0.00588127	0.00261111	0.00287874	0.00250995	0.00277451	0.00217363	0.00419076	0.00195633	0.00293038	0.00294827	0.00187932	0.00215285	0.00167743	0.00158059	0.00171355	0.00280515	0.00162624	0.00240913	0.00256437	0.00179257	0.00198141	0.0020418	0.00679672	0.010522	0.00765971	0.00259329
GC	629	399.4	25.668	886740		Glycerol monostearate	HMDB0011535	Lipids and lipid-like molecules	Glycerolipids	Monoradylglycerols			98.6					1.06028	4.98557e-08	1.68955e-06	0.393912	1.31395	0.00583501	0.00444081	0.00515753	0.00522967	0.00594684	0.00596697	0.00593591	0.00663428	0.00554961	0.00527586	0.00576527	0.00568513	0.00541286	0.00568069	0.00757586	0.00751628	0.00548772	0.0054271	0.00611289	0.00587906	0.00462574	0.00551257	0.00570176	0.00458955	0.0045411	0.00519193	0.00472461
GC	313	197.1	16.808	487300		Methyltetrahydrophenanthrenone							76.6					1.02453	0.0211381	0.0473034	0.629934	1.54749	2.56728e-05	1.65899e-05	5.02059e-05	3.11816e-05	1.70606e-05	2.82802e-05	3.39027e-05	1.51321e-05	1.97727e-05	3.44154e-05	1.77374e-05	1.83581e-05	6.43323e-05	1.33448e-05	3.69564e-05	3.44491e-05	6.17642e-06	9.65657e-06	1.38726e-05	1.54775e-05	2.74715e-05	3.33943e-05	2.16372e-05	1.99178e-05	9.69475e-06	1.19437e-05	2.09345e-06
GC	77	85.1167	8.051	262330		Dodecanoic acid, isopropanol ester							71.8					1.01424	0.0171693	0.0415607	0.507875	1.42195	0.00453538	0.00318954	0.0045187	0.00300935	0.00519861	0.00426293	0.00506888	0.00238908	0.00503091	0.00410159	0.00349127	0.00265003	0.00458049	0.00486876	0.00245107	0.00549388	0.00523802	0.00508107	0.00790104	0.00500078	0.0058358	0.00294668	0.00549718	0.00745623	0.00137354	0.0035982	0.00193107
GC	93	241.05	8.675	262367		2,5-dihydroxy-pyrazine							79.5					1.01162	2.90311e-07	6.72545e-06	0.377542	1.29913	0.0045915	0.0035343	0.00483356	0.00417169	0.00471686	0.00486158	0.00519041	0.00514835	0.00494902	0.00460758	0.0043432	0.0039754	0.00385247	0.00425032	0.00444318	0.00440392	0.00518162	0.00503279	0.0051111	0.00413099	0.00403441	0.00403963	0.00474154	0.00338569	0.0032214	0.00319663	0.00296422
LC	12.57_802.5621m/z	802.562	12.5739		neg	PE(17:0/20:2(11Z,14Z))	LMGP02010553	Lipids and lipid-like molecules	Glycerophospholipids	Glycerophosphoethanolamines			52.4	78.3	M+FA-H	C42H80NO8P	2.23514	23.4985	0.0393373	0.994375	-0.292082	0.816723	2.28525e+07	2.79807e+07	291332	2.79343e+07	7.22227e+06	2.81198e+07	2.97527e+07	2.49887e+07	2.78417e+07	9.2395e+06	3.25507e+07	3.61217e+07	2.26363e+07	3.13259e+07	8.18289e+06	2.82039e+07	2.67384e+07	2.49623e+07	3.08472e+07	8.85167e+06	2.83858e+07	3.16759e+07	3.3568e+07	2.86409e+07	2.6857e+07	2.97678e+07	2.43735e+07
LC	11.26_543.3309n	544.338	11.2576		pos	LysoPC(20:4(8Z,11Z,14Z,17Z))	HMDB0010396	Lipids and lipid-like molecules	Glycerophospholipids	Glycerophosphocholines	***	C04230	55.2	80.7	M+H, M+Na	C28H50NO7P	-2.92861	8.67751	0.036759	0.994375	0.222664	1.16689	9.85696e+06	8.44723e+06	8.85121e+06	1.1417e+07	1.07162e+07	1.04085e+07	1.09683e+07	1.06966e+07	1.35556e+07	9.28343e+06	7.89719e+06	7.25775e+06	7.65986e+06	1.22026e+07	1.01845e+07	1.05475e+07	7.92619e+06	8.98134e+06	1.55062e+07	5.35845e+06	7.86367e+06	7.63238e+06	6.84478e+06	7.68992e+06	7.0212e+06	5.37598e+06	6.7456e+06
LC	11.30_747.5678m/z	747.568	11.2986		neg	Palmitoyl sphingomyelin	HMDB0061712	Lipids and lipid-like molecules	Sphingolipids	Phosphosphingolipids	*		52.9	80.5	M+FA-H	C39H79N2O6P	2.87208	5.60967	0.00866744	0.994375	0.749313	1.68099	867738	516206	2.36396e+06	460832	1.28028e+06	569147	637278	609379	488739	1.23478e+06	573874	626471	564891	707784	1.37612e+06	640474	629358	573335	751934	1.72956e+06	668826	523817	427335	620575	1447.38	540489	810695
LC	11.23_588.3317m/z	588.332	11.2335		neg	PC(20:4(5Z,8Z,11Z,14Z)/0:0)	LMGP01050048	Lipids and lipid-like molecules	Glycerophospholipids	Glycerophosphocholines	**	C04230	55.6	80.6	M+FA-H	C28H50NO7P	1.88577	4.61588	0.0191372	0.994375	0.271419	1.20699	1.70924e+06	1.41611e+06	1.54544e+06	1.77631e+06	1.88248e+06	1.83407e+06	2.01962e+06	1.79724e+06	2.44278e+06	1.58193e+06	1.32454e+06	1.10977e+06	1.25135e+06	2.1711e+06	1.93164e+06	1.7729e+06	1.39983e+06	1.55781e+06	2.72164e+06	980082	1.37495e+06	1.29506e+06	1.06433e+06	1.28176e+06	1.17677e+06	887477	1.08677e+06
LC	11.19_426.3565m/z	426.356	11.1857		pos	Oleoylcarnitine	HMDB0005065	Lipids and lipid-like molecules	Fatty Acyls	Fatty acid esters	***		55.2	84.7	M+H	C25H47NO4	-3.02305	4.21748	0.00741697	0.994375	0.413069	1.33152	834234	626530	833208	542977	894026	652190	1.17007e+06	528888	1.35457e+06	930635	698072	772367	861816	391243	1.24857e+06	812703	594655	569475	896727	1.2215e+06	876764	616085	547194	614273	727638	491195	655196
LC	11.65_773.5833m/z	773.583	11.6489		neg	N-Oleoyl-D-sphingomyelin	437	Unclassified	Unclassified	Unclassified			36.2	0	M+FA-H	C41H81N2O6P	2.62503	2.98369	0.0139703	0.994375	0.730085	1.65874	276469	166674	642568	89213.1	397835	166689	196440	219015	154947	397936	171575	218269	180261	200958	347419	226727	348828	183775	145622	626552	338274	112437	125179	112675	2.33517	342164	184444
LC	12.63_870.5487m/z	870.549	12.6252		neg	PS(17:0/22:4(7Z,10Z,13Z,16Z))	77911	Lipids and lipid-like molecules	Glycerophospholipids	Glycerophosphoserines			36	0	M+FA-H	C45H80NO10P	-1.81259	2.28658	0.0240828	0.994375	-0.333311	0.793713	221535	279112	8.29748e-06	199074	55974.8	229838	321554	269132	301205	105610	329001	388857	239667	305093	79185.1	266053	234765	233379	291019	92693.7	267065	277263	268589	266056	300223	260258	257174
LC	10.89_346.3305m/z	346.331	10.8869		pos	20-hydroxy-eicosanoic acid	LMFA01050075	Lipids and lipid-like molecules	Fatty Acyls	Fatty Acids and Conjugates			51.9	66.9	M+NH4	C20H40O3	-3.17838	1.82308	0.0135985	0.994375	-1.328	0.398321	30287.7	76038.4	8237.46	22604.4	59734.9	26909.9	53605.1	3754.26	12913.8	18657.1	67884.9	23613.6	12111.6	132900	20746.2	16876.2	21985.2	12116.1	3031.5	21900.1	35884.6	78463.5	11886.1	191669	26019.9	193855	217056
LC	12.84_510.3907m/z	510.391	12.8441		pos	LysoPC(O-18:0)	HMDB0011149	Lipids and lipid-like molecules	Glycerophospholipids	Glycerophosphocholines	**	C04317	51.6	65.8	M+H	C26H56NO6P	-2.14366	1.61856	0.0193311	0.994375	-0.443378	0.735411	185790	252634	324323	142996	241345	177603	219686	140527	291009	253298	148621	140440	118555	158320	188147	130650	139137	144560	295169	164035	111580	351596	247425	92822.4	355463	162637	205507
LC	10.85_330.3356m/z	330.336	10.8545		pos	N,N-dimethyl-Safingol	53956	Lipids and lipid-like molecules	Sphingolipids	Sphingoid bases			47.7	46	M+H	C20H43NO2	-3.13955	1.6125	0.0153597	0.994375	-0.537372	0.689025	68706	99714.8	64425.7	70270.9	110548	64824	86884	53206.8	60144.1	62473.5	97440.5	59584.1	60749.6	98967.2	58689.4	58932	60870.4	64088.7	59348.1	58590.2	55376.6	156925	67640.4	143150	61017.9	191704	206646
LC	11.33_374.3618m/z	374.362	11.3346		pos	13-methoxy-heneicosanoic acid	LMFA01080015	Lipids and lipid-like molecules	Fatty Acyls	Fatty Acids and Conjugates			51.8	67.5	M+NH4	C22H44O3	-3.14372	1.53693	0.0310649	0.994375	-0.91156	0.53161	42729.9	80378.3	20494.9	41821.9	57195.8	54798.3	32369.2	5017.23	28244.1	23221	85750.6	45981.8	21765.1	138080	43265.7	22118.8	32392.2	16954.5	4872.66	55412.7	82110.6	82291.7	26585	240113	43380.2	202433	179167
LC	11.30_358.3668m/z	358.367	11.3048		pos	Behenic acid	HMDB0000944	Lipids and lipid-like molecules	Fatty Acyls	Fatty acids and conjugates	**	C08281	45.2	34.1	M+NH4	C22H44O2	-3.4219	1.40843	0.0445736	0.994375	-0.364978	0.776481	78049.4	100517	71615.2	71050.7	116107	76704.6	86405.7	65425.2	67607.1	79673.7	122069	67446.8	70255.9	124667	65859.8	62360.8	63164.5	65841.5	59290.1	77382.8	70011.6	144341	79797.7	149934	73737.2	214580	177186
LC	10.92_424.3409m/z	424.341	10.9185		pos	2-Hydroxy-3-methoxyestrone	HMDB0011195	Lipids and lipid-like molecules	Steroids and steroid derivatives	Estrane steroids	*		45.1	34	M+H-H2O	C25H47NO5	-2.84084	1.38551	0.0248885	0.994375	0.331284	1.25813	488933	388618	325839	419535	513344	415470	662465	449528	510443	816771	367455	677357	477614	342155	542386	469859	553418	354457	435750	517803	438083	466963	421297	558067	478159	518666	284208
LC	11.32_262.2288n	280.263	11.3194		pos	5-(1-hydroxypropan-2-yl)isolongifol-4-ene	LMPR0103500004	Lipids and lipid-like molecules	Prenol lipids	Isoprenoids			44.3	29.1	M+H, M+NH4, M+H-H2O	C18H30O	-3.15892	1.07596	0.0370813	0.994375	1.83637	3.5711	104580	29285.1	3593.24	10679.7	9914.94	11819.2	262933	171234	8565.28	213961	515040	15104.1	6820.19	46666.6	87159.8	42514.4	18589.5	57589.7	12086.9	11784.8	480968	16505.1	9898.94	27674.1	53952	23992	37850.4
LC	11.56_454.3876m/z	454.388	11.5632		pos	(11Z)-eicoseneoylcarnitine	LMFA07070010	Lipids and lipid-like molecules	Fatty Acyls	Fatty esters			43.4	32	M+H	C27H51NO4	-3.2368	1.04691	0.0488263	0.994375	0.546567	1.46061	35582	24361.1	98992.5	18344.2	23881.2	24280.7	35925.7	15094.4	62199.4	39226	33533.1	35735.4	33853.6	16095.9	41073.9	24076.1	13552.7	24614.6	45372.1	67969.8	22236.3	16876.7	16846.6	12620.7	62982.3	12544	31184.6
[truncated: 15 more columns]

## Sheet: C_F
Dataclass	ID	m/z	Retention time (min)	Average RI	Ion mode	Metabolites	Compound ID	Super Class	Class	Sub Class	level	kegg	Score	Fragmentation Score	Adducts	Formula	Mass Error (ppm)	VIP	P-value	adj.P-value	log2(FC)	FC	average(C)	average(F)	C01	C02	C03	C04	C05	C06	C07	C08	C09	C10	C11	C12	C13	C14	C15	C16	C17	C18	C19	F01	F02	F03	F04	F05	F06
GC	417	147.1	19.521	582703		Maltitol	HMDB0002928	Lipids and lipid-like molecules	Fatty Acyls	Fatty acyl glycosides			88.8					2.9516	0.0177878	0.129173	0.64969	1.56883	7.56998	4.82524	4.41647	4.34346	8.62915	8.85782	9.26606	0.0177105	4.84198	9.01206	8.51775	4.53642	8.28923	9.5223	8.56457	9.51718	10.2966	9.32856	9.2244	7.85595	8.79193	5.16171	9.15524	8.48899	0.0402609	8.35311	8.76191
GC	379	204.1	18.444	582661		L-sorbose	HMDB0001266	Organic oxygen compounds	Organooxygen compounds	Carbohydrates and carbohydrate conjugates			94.4					2.56525	0.00854746	0.0879379	-1.20153	0.434815	0.06585	0.151444	0.00308211	0.00415334	0.0294702	0.0333279	0.0599103	0.0455574	0.274747	0.0517972	0.0379264	0.164764	0.127324	0.0225307	0.126657	0.0220268	0.0401269	0.0176792	0.0850089	0.0688988	0.0361624	0.085101	0.00565559	0.0520648	0.0603739	0.0745001	0.0509392
GC	631	398.357	25.715	886744		Daidzein	HMDB0003312	Phenylpropanoids and polyketides	Isoflavonoids	Isoflav-2-enes			65					2.47434	0.00184456	0.0312551	-0.983216	0.505851	0.000100421	0.000198519	7.03394e-05	8.57994e-06	9.89153e-05	0.000218508	0.000143787	7.86278e-05	0.000203842	0.000172668	7.38969e-05	9.65744e-05	0.00011355	3.92707e-05	0.000111089	5.18202e-05	7.81283e-05	9.9298e-05	9.00505e-05	6.64235e-05	9.26314e-05	0.000181667	8.0655e-05	5.10741e-05	0.000144802	8.24425e-05	2.25217e-05
GC	561	364.2	23.652	819647		Trisaccharide							82.6					2.32914	0.00847407	0.0879379	-0.884191	0.541791	0.00488619	0.00901858	0.000340309	0.000258155	0.0115443	0.0112041	0.00376007	0.00725224	0.00695081	0.00226746	0.00964674	0.00692967	0.00381884	0.00211574	0.00399587	0.00178708	0.0034036	0.00284221	0.0100158	0.00260595	0.00209867	0.00834029	0.00166435	0.00317912	0.00935065	0.0137013	0.00151594
GC	639	310.129	26.101	886784		4-aminophenol	HMDB0001169	Benzenoids	Benzene and substituted derivatives	Aniline and substituted anilines			64.2					2.23392	0.0131105	0.110294	-0.984141	0.505527	0.00151064	0.00298826	7.53052e-05	0.00013242	0.0033755	0.00259357	0.00171501	0.000933448	0.00222011	0.00137368	0.00185538	0.00201907	0.00122308	0.000775782	0.00128592	0.000815236	0.00176761	0.00169438	0.00242379	0.00147901	0.000943952	0.00216419	0.00057223	0.00134978	0.00206869	0.00226984	0.000802366
GC	25	89.0667	6.059	262214		Methoxyamine							84.2					2.13695	0.0416405	0.230335	-0.781601	0.581721	0.00372651	0.00640601	0.0169802	0.0156048	0.00304438	0.00382576	0.00179999	0.00173119	0.00319117	0.00227225	0.00182105	0.00304034	0.002837	0.0013151	0.00283828	0.00133316	0.00144251	0.0010586	0.00237569	0.00223293	0.00205927	0.00106989	0.00454684	0.00199282	0.00391897	0.00166799	0.00203754
GC	293	117.099	16.097	487276		D-xylulose	HMDB0001644	Organic oxygen compounds	Organooxygen compounds	Carbohydrates and carbohydrate conjugates			77.7					2.12954	0.00130017	0.0264367	-0.826534	0.563882	0.00334148	0.00592585	0.00288761	0.0028981	0.00247295	0.00258945	0.00303488	0.00309461	0.00163575	0.00217563	0.00565934	0.00467998	0.00413749	0.00174262	0.0040616	0.00165278	0.0035103	0.0031772	0.00719191	0.00394309	0.00294287	0.00404031	0.00287178	0.00360483	0.00622411	0.00453851	0.00157512
GC	373	217.1	18.288	582655		D-fructose	HMDB0000660	Organic oxygen compounds	Organooxygen compounds	Carbohydrates and carbohydrate conjugates			93.1					2.11118	0.0104084	0.0992048	-0.828078	0.563279	0.144877	0.257203	0.0327811	0.0326849	0.0608956	0.06021	0.123394	0.109646	0.46037	0.150626	0.106937	0.279365	0.233494	0.0829628	0.235477	0.083588	0.134016	0.0851457	0.188973	0.144756	0.147342	0.150197	0.0374337	0.124135	0.186987	0.13106	0.110163
GC	372	129.088	18.283	582655		Methyl alpha-d-glucofuranoside							90					2.00122	0.0157519	0.124315	-0.62119	0.650134	0.023623	0.0363356	0.000851356	0.0112966	0.0126279	0.0129227	0.0202994	0.0154611	0.0564127	0.0305415	0.0141829	0.0408845	0.0357957	0.014503	0.0362567	0.014606	0.0174466	0.0136491	0.0371201	0.0245117	0.0394675	0.027103	0.011928	0.0212135	0.026288	0.0245401	0.0172113
GC	150	142.1	10.739	323188		L-proline	HMDB0000162	Organic acids and derivatives	Carboxylic acids and derivatives	Amino acids, peptides, and analogues			96.2					1.92159	0.0406405	0.230335	0.497789	1.41205	0.120984	0.08568	0.0670933	0.0745516	0.133052	0.120255	0.161641	0.212607	0.116506	0.11466	0.0817006	0.0594645	0.0886619	0.125959	0.0860275	0.128522	0.148861	0.153651	0.0871515	0.165381	0.172952	0.148873	0.0761468	0.14376	0.0478663	0.200887	0.175298
GC	262	202.102	15.104	487241		Tryptophol	HMDB0003447	Organoheterocyclic compounds	Indoles and derivatives	Indoles			79.2					1.87547	0.00261141	0.0419199	-0.801752	0.573652	0.00214136	0.00373285	0.0032238	0.00309003	0.00120807	0.00129156	0.00155442	0.00207845	0.00143736	0.000850749	0.00231905	0.00252698	0.00313572	0.00155082	0.00310137	0.00147948	0.00247139	0.00223392	0.00237007	0.00206429	0.00269828	0.00252362	0.00113173	0.0016484	0.00323226	0.00293768	0.00174436
GC	337	217.1	17.475	582623		Udp-glucuronic acid	HMDB0000935	Organoheterocyclic compounds	Lactones	Gamma butyrolactones			87.9					1.82141	0.00119282	0.0264367	0.607259	1.52336	0.00180723	0.00118634	0.00133944	0.00152456	0.00308173	0.00213241	0.00152257	0.00195413	0.000828138	0.00141962	0.00147511	0.00125213	0.00129	0.00251082	0.00126257	0.00207472	0.00110584	0.00357096	0.00163679	0.00161915	0.00273669	0.00175291	0.00118853	0.000959288	0.000754377	0.000736491	0.00120943
GC	610	370.392	24.787	886649		Catechin	HMDB0002780	Phenylpropanoids and polyketides	Flavonoids	Flavans			68.8					1.81512	0.000755174	0.0204847	-0.455694	0.729159	0.000485249	0.000665491	0.000320147	0.000470821	0.00043301	0.000492724	0.000524697	0.000584816	0.000458154	0.000502011	0.000911002	0.000428179	0.000288154	0.000516726	0.000518419	0.000523244	0.000504239	0.000331721	0.000479952	0.000410397	0.000521311	0.000445674	0.000736885	0.000538904	0.000547381	0.00075779	0.000652628
GC	220	188.103	13.96	381104		Alloxanoic acid							87.7					1.76661	0.0012299	0.0264367	-0.434143	0.740133	0.0124165	0.016776	0.013103	0.00815475	0.00961707	0.0108771	0.0129116	0.0136617	0.0103724	0.0107438	0.012876	0.00985485	0.0152907	0.0136868	0.0154964	0.0134252	0.0149933	0.0145363	0.0151173	0.0109693	0.010226	0.0103119	0.012329	0.0124162	0.0187013	0.015504	0.0136608
GC	380	142.1	18.5	582663		Ornithine	HMDB0000214	Organic acids and derivatives	Carboxylic acids and derivatives	Amino acids, peptides, and analogues			96.6					1.75822	0.0422911	0.230335	0.454612	1.37041	0.214557	0.156564	0.164061	0.165209	0.304405	0.302541	0.193075	0.173515	0.0889708	0.294973	0.198432	0.167075	0.180938	0.180603	0.182645	0.179846	0.351301	0.235627	0.180138	0.295638	0.23759	0.178024	0.206079	0.247355	0.098529	0.212311	0.511267
GC	384	157.104	18.623	582668		Citrulline	HMDB0000904	Organic acids and derivatives	Carboxylic acids and derivatives	Amino acids, peptides, and analogues			88.5					1.73461	0.00367386	0.0531105	0.477609	1.39243	0.00892734	0.00641132	0.00560389	0.0062995	0.0105679	0.0101551	0.00703634	0.009119	0.00558676	0.0100086	0.0119366	0.009997	0.00733186	0.00773525	0.00708651	0.00825713	0.0114216	0.0134444	0.0107058	0.00786573	0.00946058	0.00582874	0.0102637	0.0145874	0.00542435	0.00988539	0.00751277
GC	198	258.084	13.123	381078		2,4-diaminobutyric acid	HMDB0002362	Organic acids and derivatives	Carboxylic acids and derivatives	Amino acids, peptides, and analogues			89.2					1.6813	0.00437058	0.0533211	-0.336923	0.791728	0.000195601	0.000247055	0.000123752	7.37729e-05	0.000120419	0.000191783	0.000207773	0.000193681	0.000161932	0.000161987	0.000191003	0.000181705	0.000244702	0.000275266	0.0001982	0.000239311	0.000234934	0.000202519	0.00022955	0.000205947	0.000278177	0.000351507	0.000181471	0.000189568	0.000195318	0.000278748	0.000227012
GC	666	311.3	29.717	887154		Labetalol	HMDB0014736	Benzenoids	Benzene and substituted derivatives	Benzoic acids and derivatives			68.9					1.61702	2.43465e-05	0.0017668	-0.410045	0.7526	0.0319296	0.0424258	0.0252192	0.0282735	0.0234796	0.0237187	0.0278829	0.0269291	0.0328485	0.042721	0.0390451	0.0286313	0.0245105	0.032376	0.0400844	0.0353108	0.0351535	0.0310446	0.0365638	0.0304043	0.0424664	0.0574894	0.0369231	0.0439395	0.0419623	0.0515898	0.0368413
GC	426	154.1	19.82	582715		L-histidine	HMDB0000177	Organic acids and derivatives	Carboxylic acids and derivatives	Amino acids, peptides, and analogues			90.2					1.60729	0.0481907	0.257374	0.570627	1.48517	0.0648742	0.0436814	0.00944854	0.0112737	0.0856198	0.0667452	0.0762549	0.0714697	0.0183489	0.0853305	0.0698648	0.0424425	0.0542318	0.0697257	0.0557834	0.0731605	0.0920002	0.100782	0.0723886	0.0982275	0.0795115	0.0606702	0.0883998	0.108662	0.0203732	0.069894	0.138085
GC	135	170.091	10.154	323154		1-methylhydantoin	HMDB0003646	Organoheterocyclic compounds	Azolines	Imidazolines			78					1.60647	0.00705606	0.082773	-0.339414	0.790362	0.000267677	0.000338677	0.00010256	9.30551e-05	0.00020388	0.000272525	0.000261133	0.000235149	0.000191014	0.000253512	0.000360612	0.000288292	0.000352394	0.000228551	0.000339033	0.000278333	0.000365172	0.00041928	0.000298089	0.000241999	0.000301288	0.000303698	0.000286363	0.000194116	0.000311184	0.000322587	0.000364975
GC	339	232.1	17.52	582625		Beta-glutamic acid							74.2					1.60269	5.32293e-05	0.00231928	-0.408255	0.753534	0.052434	0.0695841	0.0567316	0.0524544	0.0616665	0.0690779	0.058842	0.0527438	0.0532697	0.0362743	0.0499746	0.0425012	0.0453104	0.0536936	0.0452549	0.0530446	0.0442037	0.0355654	0.064434	0.0635639	0.05764	0.0668623	0.0697209	0.052442	0.0778668	0.0924334	0.0608924
GC	340	378.1	17.521	582625		5-hydroxyindole-2-carboxylic acid							64.6					1.57585	9.33974e-05	0.00356077	-0.412799	0.751164	0.0210348	0.028003	0.0233146	0.0212354	0.0253036	0.0286165	0.0237373	0.0215881	0.0206152	0.013921	0.0198619	0.0168327	0.0181239	0.0206082	0.0186632	0.0211955	0.0175536	0.0138345	0.0262579	0.0259427	0.0224561	0.0267515	0.0281529	0.0207695	0.0314208	0.0381854	0.0245516
GC	209	155.1	13.605	381093		L-glutamine dehydrated							87.2					1.56319	0.0016045	0.0305858	0.536912	1.45086	0.00728776	0.00502305	0.00271406	0.00284013	0.00712041	0.00679809	0.00771801	0.00569334	0.00617982	0.00889565	0.0067892	0.0049482	0.00703047	0.0074822	0.00651475	0.00774606	0.00920656	0.0104562	0.00995007	0.0112083	0.00917584	0.00585888	0.0046915	0.00764488	0.00357853	0.00716173	0.0103672
GC	667	309.269	29.847	887167		Beta-sitosterol	HMDB0000852	Lipids and lipid-like molecules	Steroids and steroid derivatives	Stigmastanes and derivatives			61.5					1.52762	3.47568e-05	0.0017668	-0.340475	0.789781	0.00624988	0.00791343	0.00534854	0.00618013	0.00476541	0.00553248	0.00675214	0.00719793	0.005861	0.00622313	0.00828544	0.00580435	0.00385233	0.0066514	0.00753567	0.00647386	0.00732241	0.00612888	0.00679087	0.00637379	0.00566794	0.00986354	0.00625383	0.00858132	0.00721336	0.00944399	0.00671051
GC	656	315.1	27.336	886910		Adenosine-5'-monophosphate	HMDB0000045	Nucleosides, nucleotides, and analogues	Purine nucleotides	Purine ribonucleotides			83.1					1.52439	0.00754444	0.0852242	-0.432879	0.740782	0.000907562	0.00122514	0.000505196	0.00030207	0.00162048	0.00147461	0.000866338	0.000737232	0.00126393	0.00071536	0.000783644	0.000716227	0.00133749	0.00132492	0.00103528	0.000902609	0.000525439	0.000751264	0.00109151	0.000690985	0.000599102	0.000916975	0.000916743	0.00134215	0.00130761	0.00103721	0.00104032
GC	216	174.2	13.866	381101		Noradrenaline	HMDB0000216	Benzenoids	Phenols	Benzenediols			86.6					1.51718	8.77441e-06	0.000892065	-0.333723	0.793486	0.000900701	0.00113512	0.00138301	0.00107124	0.000901527	0.00111899	0.000749186	0.000798579	0.000738979	0.000798838	0.00082242	0.000868218	0.000892184	0.00095164	0.000842747	0.000732372	0.000898503	0.000840989	0.000952676	0.000910292	0.000840937	0.000960626	0.00131269	0.00100307	0.00107094	0.000996487	0.00113239
GC	272	274.2	15.521	487256		N-acetylaspartate	HMDB0000812	Organic acids and derivatives	Carboxylic acids and derivatives	Amino acids, peptides, and analogues			84.5					1.47706	0.0121099	0.10553	-0.427553	0.743522	0.0134413	0.0180779	0.00874595	0.00857989	0.00669529	0.00710459	0.0111822	0.0137321	0.00878217	0.0109272	0.015512	0.0156437	0.018792	0.0121202	0.0183366	0.0119241	0.0173103	0.0168932	0.0184929	0.010889	0.0237219	0.0166837	0.00634231	0.0107589	0.0185366	0.0169155	0.0117001
GC	317	276.12	16.948	487305		Digalacturonic acid	HMDB0039721	Organic oxygen compounds	Organooxygen compounds	Carbohydrates and carbohydrate conjugates			81.2					1.46111	0.0325446	0.194629	0.299055	1.23034	0.00190093	0.00154505	0.00141221	0.00154782	0.00270084	0.00273661	0.00154925	0.00178451	0.00129793	0.00158675	0.00192842	0.00161519	0.00192354	0.0017163	0.00150727	0.00184453	0.00258243	0.00271379	0.00212238	0.00163467	0.00191321	0.0018142	0.00120119	0.00134284	0.00291422	0.00186234	0.00192792
GC	531	308.132	22.837	747486		N-acetyl-l-tyrosine	HMDB0000866	Organic acids and derivatives	Carboxylic acids and derivatives	Amino acids, peptides, and analogues			74.4					1.44046	0.0246611	0.167148	-0.377596	0.769719	0.00563233	0.00731738	0.00316639	0.00321231	0.00306263	0.00301967	0.00401961	0.00554379	0.00614094	0.00279683	0.00887058	0.00513946	0.00571263	0.00612661	0.00576105	0.00646269	0.00660915	0.00634175	0.0102457	0.00534578	0.00943666	0.00662475	0.00226287	0.00381557	0.00678505	0.00972104	0.00370882
GC	591	202.1	24.344	819707		N-acetyl-d-tryptophan							78.3					1.43209	0.00864963	0.0879379	-0.500381	0.70692	0.00754361	0.0106711	0.00997334	0.00951193	0.00385806	0.00463242	0.00698244	0.0135048	0.00504397	0.00428892	0.00855249	0.00824482	0.00772614	0.00740579	0.00768451	0.00696774	0.0078165	0.0067574	0.00906933	0.00549857	0.00980952	0.00907751	0.00426708	0.00698242	0.0141244	0.00712661	0.00540891
GC	364	299.07	18.038	582645		O-phosphoethanolamine	HMDB0000224	Organic acids and derivatives	Organic phosphoric acids and derivatives	Phosphate esters			82					1.43124	0.00393415	0.0531105	-0.389544	0.763371	0.00264309	0.00346239	0.00332793	0.00272697	0.00258839	0.00273361	0.00220564	0.00266993	0.00226215	0.00285169	0.00208417	0.00288551	0.00225709	0.00301101	0.00252762	0.00318225	0.00344538	0.00240324	0.00274664	0.0025924	0.00171706	0.00372132	0.0051589	0.00372813	0.00398763	0.0026857	0.00352595
GC	326	117.1	17.125	487311		6-deoxyglucitol							80.7					1.39768	0.042214	0.230335	-0.4625	0.725728	0.00917525	0.0126428	0.00455865	0.00476325	0.00602576	0.00608264	0.00771171	0.00965698	0.00597228	0.0069808	0.0179786	0.0121896	0.0112523	0.00453907	0.0112154	0.00473307	0.00980018	0.00998277	0.0192979	0.0121667	0.00942207	0.0105758	0.00466205	0.00981155	0.0122267	0.0128262	0.00440244
GC	180	232	12.077	381045		N-formylglycine							96.7					1.38274	0.032154	0.194629	-0.273831	0.82712	0.000321108	0.000388225	7.74693e-05	0.000302794	8.89405e-05	0.000442263	0.000488012	0.000314434	0.000375149	0.000338102	0.000370611	0.000353829	0.000338661	0.00037392	0.000345011	0.000112724	0.000365606	0.000352183	0.000330718	0.000353412	0.000377223	0.000337182	0.000525441	0.000382285	0.000468949	0.000445733	0.000364324
GC	659	129.1	28.225	887001		Cholesterol	HMDB0000067	Lipids and lipid-like molecules	Steroids and steroid derivatives	Cholestane steroids			98.3					1.31284	1.43736e-06	0.000438396	-0.220839	0.858066	0.502113	0.585168	0.422082	0.423571	0.483683	0.480395	0.481782	0.481619	0.583548	0.480278	0.457441	0.516836	0.49884	0.476646	0.504446	0.474756	0.548513	0.532351	0.54423	0.572121	0.577007	0.583069	0.591872	0.554258	0.680069	0.570047	0.585678
GC	444	202.1	20.306	668738		Indoleacetic acid	HMDB0000197	Organoheterocyclic compounds	Indoles and derivatives	Indolyl carboxylic acids and derivatives			89.2					1.28794	0.017626	0.129173	0.474196	1.38914	0.00844547	0.00607962	0.0067296	0.00690355	0.014017	0.01418	0.00724921	0.00783839	0.00308638	0.0155421	0.00814176	0.00671391	0.00632063	0.00867633	0.00627775	0.0080281	0.00733097	0.00413656	0.00568804	0.00653962	0.0170639	0.00514526	0.00292734	0.00592531	0.00871302	0.00821802	0.0093417
GC	629	399.4	25.668	886740		Glycerol monostearate	HMDB0011535	Lipids and lipid-like molecules	Glycerolipids	Monoradylglycerols			98.6					1.28437	3.15636e-05	0.0017668	-0.201988	0.869352	0.00459983	0.0052911	0.00374084	0.00383785	0.00466536	0.00471369	0.00456925	0.00432975	0.00548745	0.0049023	0.00436576	0.00435396	0.00455082	0.00420117	0.00462963	0.00443982	0.00447291	0.0048043	0.00521599	0.00521264	0.00490326	0.00455723	0.00495847	0.00480745	0.00540975	0.00551025	0.00512657
GC	22	117.1	5.938	262207		Butane-2,3-diol	HMDB0003156	Organic oxygen compounds	Organooxygen compounds	Alcohols and polyols			85					1.27334	8.3545e-06	0.000892065	-0.197981	0.87177	0.00250879	0.00287782	0.0021289	0.00181063	0.00259077	0.00303203	0.00227575	0.00247693	0.00246593	0.00243072	0.00243529	0.00232319	0.00261157	0.00268184	0.00249708	0.00264619	0.00267072	0.00265045	0.00275077	0.00263097	0.00255734	0.00273919	0.00257821	0.00272458	0.00290702	0.0028813	0.00297496
GC	609	281	24.768	886648		Epigallocatechin	HMDB0001871	Phenylpropanoids and polyketides	Flavonoids	Flavans			71.2					1.26631	0.0120055	0.10553	-0.324145	0.798772	0.000899865	0.00112656	0.0010218	0.000780203	0.000556632	0.000799839	0.000922909	0.000844864	0.00094201	0.000769474	0.00109723	0.00131382	0.000804596	0.00107523	0.000675561	0.00115717	0.000761467	0.000738635	0.000578778	0.00102403	0.00123319	0.000906179	0.000773335	0.00148527	0.0008711	0.00154226	0.0012712
GC	374	88.0536	18.3	582655		Glucose-1-phosphate	HMDB0001586	Organic oxygen compounds	Organooxygen compounds	Carbohydrates and carbohydrate conjugates			86.7					1.22395	0.00417918	0.0531105	-0.243006	0.844983	0.00632562	0.0074861	0.00606133	0.00530908	0.00565146	0.00567656	0.0070187	0.00592385	0.0089106	0.00590287	0.00561427	0.00794476	0.00669803	0.00567146	0.00720984	0.00571562	0.00589437	0.00557739	0.00718648	0.00640282	0.00581734	0.00588534	0.00663758	0.00641023	0.00653792	0.00656379	0.00579983
GC	60	154.024	7.341	262289		Maleimide							79.3					1.20683	0.0217841	0.154515	-0.204159	0.868045	0.000600785	0.000692114	0.00038733	0.000401329	0.000500996	0.000513809	0.000681992	0.000689705	0.000474896	0.000738155	0.000638609	0.000522252	0.000704248	0.000674973	0.000627016	0.000698236	0.000570318	0.000575251	0.000729152	0.000642461	0.000644196	0.000592643	0.000484673	0.000656805	0.000601295	0.000732089	0.000599714
GC	156	247.09	11.045	323206		Butanedioic acid	HMDB0000254	Organic acids and derivatives	Carboxylic acids and derivatives	Dicarboxylic acids and derivatives			94.6					1.1705	0.000286795	0.00874725	-0.211442	0.863674	0.000944607	0.00109371	0.000975334	0.000941986	0.000990466	0.0010834	0.00122757	0.000910597	0.000880919	0.000847069	0.000824678	0.00089539	0.000991207	0.000886253	0.000904349	0.000935972	0.00109328	0.000873106	0.000923606	0.000836272	0.000926088	0.000871747	0.00107543	0.00091028	0.00115685	0.00108297	0.000992218
GC	608	371.309	24.737	886644		1-monopalmitin	HMDB0011564	Lipids and lipid-like molecules	Glycerolipids	Monoradylglycerols			96.1					1.12828	0.00017677	0.00599055	-0.16449	0.892244	0.00927853	0.0103991	0.00744106	0.00779409	0.0089097	0.00972492	0.00897553	0.00873875	0.00991168	0.00944286	0.00788311	0.00832964	0.0105169	0.0100396	0.0102173	0.00967491	0.00936861	0.00957801	0.0101476	0.0100548	0.009543	0.00963287	0.00939515	0.0092373	0.0108787	0.00965859	0.00968176
GC	179	247	11.99	381042		Erythrono-1,4-lactone	HMDB0000349	Organoheterocyclic compounds	Lactones	Gamma butyrolactones			90.6					1.1144	0.0289754	0.180357	-0.503832	0.705231	9.60543e-05	0.000136203	5.02835e-05	5.90534e-05	0.000116087	8.21435e-05	8.53256e-05	9.649e-05	4.87376e-05	8.29917e-05	0.000167386	0.000127334	9.97647e-05	3.42252e-05	0.00010351	6.37022e-05	0.000104804	9.82467e-05	0.000191247	0.00011561	9.80902e-05	0.000119048	3.82522e-05	0.000112016	0.000136109	0.000154352	2.91039e-05
GC	358	156.1	17.951	582642		L-glutamine	HMDB0000641	Organic acids and derivatives	Carboxylic acids and derivatives	Amino acids, peptides, and analogues			98.7					1.09607	0.0252646	0.167515	0.329004	1.25615	0.92404	0.735615	0.432101	0.441874	1.09898	1.07511	1.15931	0.734472	0.633152	1.06326	0.897098	0.742074	0.842541	0.899757	0.866934	0.896906	1.12992	1.17441	1.13274	1.2465	1.08963	0.749006	0.921092	1.03973	0.456614	0.93692	1.30232
GC	83	234.11	8.174	262338		Glutaric acid	HMDB0000661	Organic acids and derivatives	Carboxylic acids and derivatives	Dicarboxylic acids and derivatives			77.8					1.04937	0.0363065	0.212952	-0.394264	0.760877	0.00113076	0.00148613	0.00230816	0.00236986	0.00129674	0.00142629	0.0010164	0.000732486	0.00086429	0.00105748	0.000829428	0.00104454	0.000933756	0.000815917	0.00106724	0.000828314	0.00100783	0.00110638	0.000948151	0.000851085	0.000980133	0.000842775	0.00112872	0.00083765	0.00154967	0.00072036	0.000970471
LC	13.63_264.2444n	282.278	13.6268		pos	9,12,15-Octadecatrien-1-ol	LMFA05000216	Lipids and lipid-like molecules	Fatty Acyls	Fatty alcohols			53	71.8	M+H, M+NH4	C18H32O	-3.30644	11.9404	0.000921495	0.220315	-0.828786	0.563003	1.65539e+06	2.94029e+06	3.72077e+06	1.31685e+06	1.58971e+06	2.46383e+06	3.78339e+06	2.07181e+06	1.06549e+06	1.75266e+06	703778	978300	1.99147e+06	1.06164e+06	1.01241e+06	1.32269e+06	1.68414e+06	1.34419e+06	1.37864e+06	672345	1.5383e+06	1.11365e+06	4.98601e+06	2.09324e+06	6.04794e+06	2.12581e+06	2.31657e+06
LC	11.95_509.3470n	510.354	11.9463		pos	1-O-(2-methoxy-4Z-hexadecenyl)-sn-glycero-3-phosphocholine	LMGP01060043	Lipids and lipid-like molecules	Glycerophospholipids	Glycerophosphocholines			53.3	70.6	M+H, M+Na, M+K, M+H-H2O	C25H52NO7P	-2.26247	11.9184	0.0208837	0.786865	-0.205478	0.867251	1.16436e+07	1.34259e+07	7.40688e+06	1.0108e+07	1.42644e+07	1.37516e+07	1.21519e+07	9.98097e+06	1.27078e+07	1.34754e+07	1.04889e+07	7.60266e+06	1.44246e+07	1.25222e+07	1.08401e+07	1.1554e+07	1.09533e+07	1.32757e+07	1.38883e+07	1.38071e+07	8.02465e+06	1.1562e+07	1.19045e+07	1.25767e+07	1.16662e+07	1.33881e+07	1.30026e+07
LC	12.63_729.5886m/z	729.589	12.6294		pos	SM(d18:1/18:1(11Z))	HMDB0012100	Lipids and lipid-like molecules	Sphingolipids	Phosphosphingolipids	**	C00550	44.1	37.4	M+H	C41H81N2O6P	-2.61019	9.67983	0.0226856	0.787584	-0.425194	0.744738	3.8595e+06	5.18235e+06	11384.5	4.56165e+06	7.54866e+06	3.99228e+06	5.78959e+06	1.23171e+06	5.4409e+06	5.75439e+06	4.60689e+06	3.82522e+06	7690.22	4.02342e+06	3.82529e+06	3.15866e+06	5.58026e+06	13857.7	3.31431e+06	6.65945e+06	3.98482e+06	6.50296e+06	4.25729e+06	3.34032e+06	5.88945e+06	6.82091e+06	5.55975e+06
LC	13.70_832.5809m/z	832.581	13.7012		pos	PC(20:1(11Z)/18:3(6Z,9Z,12Z))	59750	Lipids and lipid-like molecules	Glycerophospholipids	Glycerophosphocholines	**	C00157	36.4	0	M+Na	C46H84NO8P	-2.16299	8.78048	0.0404579	0.858002	-0.229498	0.852932	3.21259e+06	3.76652e+06	2.55571e+06	3.07363e+06	3.06736e+06	4.13201e+06	3.17091e+06	2.23429e+06	4.25574e+06	4.25113e+06	3.58259e+06	2.66291e+06	2.04436e+06	3.32906e+06	3.38388e+06	2.89188e+06	2.99501e+06	2.65316e+06	3.94282e+06	3.72773e+06	3.08494e+06	2.88364e+06	4.21158e+06	3.85774e+06	6.18003e+06	3.15448e+06	2.68704e+06
LC	14.74_310.3094m/z	310.309	14.7369		pos	Geranylcitronellol	HMDB0032147	Lipids and lipid-like molecules	Prenol lipids	Diterpenoids	*		53.5	75.2	M+NH4	C20H36O	-3.52227	5.39556	0.00192109	0.327134	-0.261896	0.833991	1.1295e+06	1.35433e+06	1.24333e+06	1.16688e+06	1.1129e+06	1.08431e+06	1.26606e+06	1.15738e+06	1.15911e+06	1.19933e+06	1.09177e+06	1.04303e+06	1.3603e+06	990905	1.03926e+06	993331	981098	1.29363e+06	1.10886e+06	1.06928e+06	1.09975e+06	894529	2.01974e+06	1.13414e+06	1.81988e+06	1.20652e+06	1.12633e+06
LC	11.30_747.5678m/z	747.568	11.2986		neg	Palmitoyl sphingomyelin	HMDB0061712	Lipids and lipid-like molecules	Sphingolipids	Phosphosphingolipids	*		52.9	80.5	M+FA-H	C39H79N2O6P	2.87208	4.53041	0.0288321	0.807257	-0.51847	0.698112	562972	806421	1.07795e+06	471139	689458	689525	674975	2438.71	472477	902965	640579	542545	786.027	494663	930852	548684	594566	1409.37	618450	942050	400957	516583	399586	680282	1.45905e+06	572252	691918
LC	12.84_262.2289n	280.263	12.8441		pos	6-[3]-ladderane-1-hexanol	LMFA05000065	Lipids and lipid-like molecules	Fatty Acyls	Fatty alcohols			51.9	66.2	M+H, M+NH4	C18H30O	-3.04934	4.48994	0.00356756	0.459733	-0.657883	0.633807	314504	496213	567090	323086	376433	524948	676955	481247	206498	297236	132224	158319	328873	177440	171573	228446	301781	253111	260575	188367	321369	241354	844799	416794	1.05619e+06	448955	369519
LC	13.12_351.3126n	352.32	13.1162		pos	Anandamide (20:2, n-6)	LMFA08040002	Lipids and lipid-like molecules	Fatty Acyls	Fatty amides			39.1	4.65	M+H, M+Na	C22H41NO2	-3.19277	4.24245	0.00129844	0.247639	-0.96207	0.51332	187940	366127	240219	131778	177702	153117	446159	384934	169965	243432	152053	91067.9	216646	103712	176440	110433	155475	245066	108153	110975	153538	85964.1	531422	232935	765923	243008	254895
LC	13.35_256.2627m/z	256.263	13.3512		pos	1,3-Hexadecadien-1-ol	LMFA05000209	Lipids and lipid-like molecules	Fatty Acyls	Fatty alcohols			48.1	51.2	M+NH4	C16H30O	-3.49534	3.99595	0.000970348	0.220315	-0.682127	0.623246	245206	393435	478860	234330	289649	262112	338349	314442	192128	244322	167376	170802	243318	204582	170712	244147	218124	302712	215423	166879	200655	165173	636906	323080	764876	284920	304137
LC	14.97_336.3250m/z	336.325	14.9717		pos	2-amino-14,16-dimethyloctadecan-3-ol	LMSP01080031	Unclassified	Unclassified	Unclassified			52.7	71.2	M+Na	C20H43NO	4.07716	3.6377	0.00055493	0.169425	-0.322184	0.799858	365995	457575	419491	331940	342170	333422	485448	362766	375738	412893	348889	301692	447262	309462	340815	305230	327011	424951	367327	339369	378034	306881	619461	366136	640127	382389	401081
LC	12.34_480.3104m/z	480.31	12.3399		neg	PE(18:0/0:0)	LMGP02050001	Lipids and lipid-like molecules	Glycerophospholipids	Glycerophosphoethanolamines			48.8	48.6	M-H	C23H48NO7P	1.63538	3.28726	0.0240555	0.788614	0.443787	1.36017	328259	241337	282777	785145	267833	401352	499783	371075	207526	221817	209209	156784	254072	219730	407772	499897	294549	317790	313246	286304	240268	410840	151471	182733	156096	198634	234829
LC	11.95_1018.6929n	1019.7	11.9463		pos	GM4(d18:1/18:0)	LMSP0601AA02	Lipids and lipid-like molecules	Sphingolipids	Acidic glycosphingolipids			38.4	1.77	M+H, M+Na	C53H98N2O16	1.28838	2.9288	0.00900193	0.671303	-0.467087	0.723424	339178	468851	110140	239686	575733	506434	381220	202221	369055	384344	244810	98230.8	527391	391457	256822	373878	276597	436001	446420	478923	145019	364017	371786	412207	312376	500947	328222
LC	11.65_773.5833m/z	773.583	11.6489		neg	N-Oleoyl-D-sphingomyelin	437	Unclassified	Unclassified	Unclassified			36.2	0	M+FA-H	C41H81N2O6P	2.62503	2.79475	0.0241503	0.788614	-0.579732	0.669088	176994	264530	407586	103879	226319	161699	187347	5.58995	200869	279545	207413	139439	5.27548	134209	173006	106100	300366	6.28061	161361	407917	165809	194326	116369	110142	406672	313223	157088
LC	10.09_293.1764m/z	293.176	10.0881		neg	7,10-hexadecadiynoic acid	LMFA01030492	Lipids and lipid-like molecules	Fatty Acyls	Fatty Acids and Conjugates			49.8	53.1	M+FA-H	C16H24O2	2.14546	2.40478	3.45148e-07	0.00176407	-1.20472	0.433853	51772.6	119332	59117.7	33445.6	46769.7	62822.9	91085	84858.7	46181.9	60044	29002.8	30973.8	69456.9	48806	36606.1	56955.8	71013.7	44328.9	37154.9	34906.8	40148	39188.1	136772	120502	152186	86545.9	158895
LC	10.89_346.3305m/z	346.331	10.8869		pos	20-hydroxy-eicosanoic acid	LMFA01050075	Lipids and lipid-like molecules	Fatty Acyls	Fatty Acids and Conjugates			51.9	66.9	M+NH4	C20H40O3	-3.17838	2.29213	0.00804986	0.655409	-1.34871	0.392644	48434.3	123354	289844	20235.3	57090.1	21625.5	24105.3	34090.5	10153.2	45714.2	128113	30267.7	31891.2	36472	30561.5	24679.2	47654.3	28077.6	27114	2797.18	29765.5	8911.41	245665	48645.7	274769	250530	26664.7
LC	9.16_210.1616n	228.195	9.15758		pos	9-tridecynoic acid	LMFA01030602	Lipids and lipid-like molecules	Fatty Acyls	Fatty Acids and Conjugates			49.7	52.6	M+H-H2O, M+H, M+NH4	C13H22O2	-1.97823	2.17374	0.0250279	0.789994	-0.040619	0.972238	1.60135e+06	1.64708e+06	1.56813e+06	1.62504e+06	1.56787e+06	1.61907e+06	1.58959e+06	1.54721e+06	1.69408e+06	1.7423e+06	1.65451e+06	1.63177e+06	1.65466e+06	1.57377e+06	1.47773e+06	1.52383e+06	1.55064e+06	1.65613e+06	1.56881e+06	1.57164e+06	1.60884e+06	1.508e+06	1.64548e+06	1.56664e+06	1.73212e+06	1.65851e+06	1.65989e+06
LC	13.66_552.4010m/z	552.401	13.6569		pos	LysoPC(20:0/0:0)	HMDB0010390	Lipids and lipid-like molecules	Glycerophospholipids	Glycerophosphocholines	**	C04230	37.6	0	M+H	C28H58NO7P	-2.52689	2.08799	0.0362873	0.842028	0.421699	1.3395	131006	97802	126838	210999	89397	198573	163258	208514	58418.4	60918.3	135801	100516	123433	138471	150670	163919	75100.5	129608	210105	79615.3	64962.8	144589	67614	65539.2	75850.8	82018.1	74229.6
LC	14.24_334.3093m/z	334.309	14.2396		pos	2,4,12-Octadecatrienoic acid isobutylamide	HMDB0032033	Lipids and lipid-like molecules	Fatty Acyls	Fatty amides	*		37.3	0	M+H	C22H39NO	-3.33537	2.03862	0.000568539	0.169425	-0.461053	0.726456	85008.9	117019	92397.3	77861.2	85454.5	80553	125473	87468.4	83459.8	105170	81663.5	72243.5	94853.5	62252.4	81228.8	63899.9	69206.9	95943.2	82296.7	77753.2	95989.7	64155.1	183392	84385.5	180017	96996.3	90666.2
LC	14.56_284.2939m/z	284.294	14.5597		pos	Sphinganine	HMDB0000269	Organic nitrogen compounds	Organonitrogen compounds	Amines	**	C00836	47.7	47.1	M+H-H2O	C18H39NO2	-2.94453	1.99484	0.00483581	0.504523	-0.447881	0.733119	105560	143988	168766	116092	118607	111302	132010	117885	96217.8	108802	80994.1	72616.7	124501	83015.7	90528.3	97370.8	97169.4	147561	95565.2	70548.6	76090	70196.7	201009	122300	260641	91022.2	121338
LC	13.82_366.3720m/z	366.372	13.82		pos	Behenoyl-EA	LMFA08040052	Lipids and lipid-like molecules	Fatty Acyls	Fatty amides			43.9	29.3	M+H-H2O	C24H49NO2	-2.83273	1.75756	0.0182405	0.773262	-0.156668	0.897095	400988	446985	399961	444226	383407	323368	371685	386244	358264	377567	315006	463437	417827	497390	467763	313917	460173	437229	380206	489802	331294	371117	461870	436055	493021	430925	500059
LC	11.33_374.3618m/z	374.362	11.3346		pos	13-methoxy-heneicosanoic acid	LMFA01080015	Lipids and lipid-like molecules	Fatty Acyls	Fatty Acids and Conjugates			51.8	67.5	M+NH4	C22H44O3	-3.14372	1.6601	0.0395604	0.858002	-0.878085	0.544089	64018.7	117662	299265	48783	70082.5	28803.7	25868.4	42393.3	26204	97446.6	108789	41248.1	70173.8	44510.9	55770.8	52401.3	36081.8	68067.6	44940.3	5332.49	50192.2	17636.6	187374	77688	314767	143659	45342.4
LC	8.04_243.1828n	244.19	8.03983		pos	N-Undecanoylglycine	HMDB0013286	Organic acids and derivatives	Carboxylic acids and derivatives	Amino acids, peptides, and analogues	*		46.3	38.2	M+H, M+Na, M+H-H2O	C13H25NO3	-2.71784	1.57822	0.0265156	0.802706	-0.0719791	0.951332	533285	560567	510717	545008	511224	552921	652128	542773	553065	610320	531735	525732	528395	493037	487934	511076	525108	534361	497692	490500	528697	520206	620380	533415	614557	538119	581598
LC	11.49_437.3730m/z	437.373	11.4885		pos	N-stearoyl dopamine	LMFA08020246	Lipids and lipid-like molecules	Fatty Acyls	Fatty amides			37.7	0	M+NH4	C26H45NO3	-1.81476	1.55692	0.000795389	0.216709	-1.53592	0.344858	11626.5	33713.9	8773.16	8.29748e-06	13829.4	24593.6	42527.6	10536	16760.4	33499.8	2581.93	2214.53	20787.5	4782.63	3454.75	10450.9	7928.03	6774.54	2102.11	1569.53	7737.53	23035.8	88413.3	18486.8	80290.7	13035.9	33806.4
LC	13.88_308.2938m/z	308.294	13.878		pos	(3S,6E,10E)-1,6,10,14-Phytatetraen-3-ol	90431	Lipids and lipid-like molecules	Prenol lipids	Diterpenoids	*		37.6	0	M+NH4	C20H34O	-3.51554	1.42638	0.00298671	0.431534	-0.384144	0.766233	52224.9	68158	53943.2	51933.1	54340.1	53195.9	73546.7	56825.7	51277.3	55699	50308	46305.5	62321.2	44888.5	42728.6	45392.2	46443.3	59607	49897.5	41542.9	52077.2	39326.5	115162	49894.1	114994	53533.6	51903
LC	10.92_260.2133n	278.247	10.9185		pos	6-[1]-ladderane hexanol	LMFA01140088	Lipids and lipid-like molecules	Fatty Acyls	Fatty Acids and Conjugates			48	48.1	M+H, M+NH4	C18H28O	-2.61358	1.42412	0.00204423	0.3361	-0.680929	0.623764	29887.6	47914.9	59099	26641.7	38009.8	34360.5	43761.1	36757.6	18143.7	30527.3	15519	19963.8	34614.3	29271.8	13680.8	37326.3	28290.6	25633.6	36094	13375.4	26793.7	15002.4	86368.5	38121.1	106536	48467.6	29243.7
LC	13.35_297.2891m/z	297.289	13.3512		pos	Linoleamide	LMFA08010008	Lipids and lipid-like molecules	Fatty Acyls	Fatty amides	*		38.5	3.87	M+NH4	C18H33NO	-3.2285	1.42354	0.000955572	0.220315	-0.92874	0.525317	21023.1	40019.8	48960.9	18952.3	27136.8	24394.3	36271.1	30546.3	13251.7	17226	11329.7	12138.2	20385.9	16576.3	13500.6	21836.9	17076.8	25918.1	17176.2	9946.94	16813.8	11456	70234.9	30713.2	92287.4	31210.9	29217.5
LC	11.40_614.3475m/z	614.348	11.3994		neg	PKOHA-PC	LMGP20010011	Lipids and lipid-like molecules	Glycerophospholipids	Oxidized glycerophospholipids			38.1	0	M-H2O-H	C31H56NO10P	1.89856	1.38666	0.0450349	0.88547	0.348773	1.27348	63141.5	49582	64378.2	70262.8	31148.3	62918.4	75448.1	126222	37948.3	36751.5	47296.7	37173.5	55761.3	61813.6	66049.9	116641	50962.2	83972.3	71283.2	45171.6	58486.5	49535.3	42195.4	34456.1	28947.5	36158.2	40412.8
LC	13.88_354.3355m/z	354.336	13.878		pos	7,7-dimethyl-5,8-Eicosadienoic Acid	34670	Unclassified	Unclassified	Unclassified			36.7	0	M+NH4	C22H40O2	-3.31522	1.25315	0.000712287	0.199775	-0.772666	0.585335	20285.9	34656.9	28651.7	11536.5	24375	12977.1	41824.7	27854.9	16468.5	35339.9	17986	10196.3	22264.4	13332.8	26888.1	10073	13916.8	25864.7	13813.6	9029.45	23038.4	14298.9	54650.9	21780.6	62875.5	26593.9	26600.3
LC	8.17_585.2693m/z	585.269	8.16862		pos	Bilirubin	HMDB0000054	Organoheterocyclic compounds	Tetrapyrroles and derivatives	Bilirubins	**	C00486	53.2	72.3	M+H	C33H36N4O6	-2.54937	1.15274	0.0146233	0.758531	0.914997	1.88557	136291	72281.1	215895	97106.6	54936.1	229996	170645	28624.5	360354	439338	65059.8	118590	55320.9	108261	95524.3	142688	97048.6	65096.5	59186.1	47598.4	138256	95813.9	114305	114573	45715.5	55213.6	65054.1
LC	8.03_242.1761m/z	242.176	8.03473		neg	N-methylundec-10-enamide	65467	Unclassified	Unclassified	Unclassified			39.6	0	M+FA-H	C12H23NO	-0.229683	1.09937	0.0221658	0.787584	-0.0825071	0.944415	171835	181949	170424	158358	163659	181367	223780	173147	175961	187911	171820	161538	173637	165502	164276	163622	170902	172177	161088	160899	164805	167840	198494	180261	206857	177062	185227
LC	13.64_354.3355m/z	354.335	13.6417		pos	13Z,16Z-docosadienoic acid	LMFA01030405	Lipids and lipid-like molecules	Fatty Acyls	Fatty acids and conjugates	**	C16533	36.9	0	M+NH4	C22H40O2	-3.5583	1.04484	0.000539135	0.169425	-1.29802	0.406684	5696.72	14007.7	9471.28	2390.86	4663.25	4156.86	16606.9	10778.8	3235.22	9994.49	3525.52	8.29748e-06	9855.98	2544.06	4371.98	1259.93	2164.85	9015.61	5826.71	3757.36	4617.97	1414.05	29528.3	7549.74	37516.2	8977.71	9472.12
[truncated: 15 more columns]

## Sheet: A_B
Dataclass	ID	m/z	Retention time (min)	Average RI	Ion mode	Metabolites	Compound ID	Super Class	Class	Sub Class	level	kegg	Score	Fragmentation Score	Adducts	Formula	Mass Error (ppm)	VIP	P-value	adj.P-value	log2(FC)	FC	average(A)	average(B)	A01	A02	A03	A04	A05	A06	A07	A08	A09	A10	A11	A12	A13	A14	A15	A16	A17	A18	A19	B01	B02	B03	B04	B05	B06
GC	379	204.1	18.444	582661		L-sorbose	HMDB0001266	Organic oxygen compounds	Organooxygen compounds	Carbohydrates and carbohydrate conjugates			94.4					3.31361	1.00946e-07	2.19917e-06	-2.40276	0.189102	0.0230551	0.121919	0.00723215	0.00028014	0.00216309	0.00293588	0.00104139	0.000417909	0.000425381	0.00152771	0.000302564	0.00159295	0.000691505	0.000883525	0.00609355	0.0148028	0.0916866	0.0884292	0.0961748	0.0629015	0.058464	0.143696	0.204531	0.178907	0.113411	0.111808	0.096399
GC	210	234.1	13.663	381094		Arabino-hexos-2-ulose, bis(dimethyl acetal)							94.1					2.95723	3.784e-05	0.0001892	4.99842	31.965	0.000916739	2.86795e-05	0.000250491	0.000961388	0.000648383	0.000995289	0.00167689	0.000674678	0.00186413	0.000866325	0.00105091	0.00150581	0.0015477	0.00324048	0.000936451	0.00107143	3.57402e-05	1.83403e-05	2.40308e-05	4.4691e-05	4.88952e-06	9.75495e-06	1.65095e-05	3.2119e-05	8.2243e-06	2.30435e-05	9.43966e-06
GC	639	310.129	26.101	886784		4-aminophenol	HMDB0001169	Benzenoids	Benzene and substituted derivatives	Aniline and substituted anilines			64.2					2.88886	0.000948872	0.00258251	-1.29313	0.408064	0.00113595	0.00278377	0.00034558	1.12452e-08	0.000541656	8.0167e-05	1.12452e-08	1.12452e-08	2.90752e-05	0.00022902	2.16432e-05	7.42379e-05	0.000100514	5.93975e-05	0.000494348	0.000187264	0.00468943	0.0044579	0.00527635	0.00244566	0.00255086	0.00347648	0.00201108	0.00348647	0.0031994	0.0027057	0.00366741
GC	373	217.1	18.288	582655		D-fructose	HMDB0000660	Organic oxygen compounds	Organooxygen compounds	Carbohydrates and carbohydrate conjugates			93.1					2.45855	3.37453e-08	1.02923e-06	-1.82972	0.281319	0.0562153	0.199827	0.045674	0.00300953	0.015642	0.0243899	0.0190244	0.00357746	0.00321184	0.0301488	0.0096143	0.010228	0.0115631	0.0100772	0.0947852	0.0634269	0.162975	0.16228	0.168234	0.116305	0.113925	0.207941	0.293159	0.251839	0.206254	0.155627	0.169817
GC	561	364.2	23.652	819647		Trisaccharide							82.6					2.27622	3.44823e-05	0.000175285	-1.48439	0.357399	0.00416238	0.0116463	0.002921	8.24602e-05	0.00214691	0.00191782	0.00115334	1.58944e-05	3.94114e-05	0.0047809	6.66419e-05	0.000934567	0.00125352	0.000681503	0.00507604	0.00309716	0.0192008	0.0111641	0.0112349	0.00649468	0.00682371	0.0106857	0.00713609	0.0121652	0.016361	0.00825175	0.00966425
GC	386	271.103	18.681	582670		Trehalose-6-phosphate	HMDB0001124	Organic oxygen compounds	Organooxygen compounds	Carbohydrates and carbohydrate conjugates			77.4					2.25907	9.09437e-08	2.13368e-06	-1.604	0.328963	0.00545465	0.0165814	0.00459842	6.66558e-05	0.00143704	0.00276805	0.00350762	0.000147497	0.000153006	0.00797331	0.000498268	0.000655883	0.00368277	0.00343155	0.00434279	0.00183622	0.0132316	0.0137102	0.0149104	0.0145649	0.0121223	0.0151251	0.00755502	0.0149001	0.0150275	0.0199577	0.0124374
GC	288	333.154	15.972	487271		Galacturonic acid	HMDB0002545	Organic oxygen compounds	Organooxygen compounds	Carbohydrates and carbohydrate conjugates			78.9					2.11917	8.28671e-10	6.31861e-08	-1.67346	0.3135	0.000339833	0.001084	0.000386698	9.76449e-05	0.000375995	0.000157524	0.00021976	0.000100127	0.000160011	0.000197908	9.51223e-05	0.000211804	0.000363821	0.000230087	0.000271735	0.000463317	0.00060622	0.000629617	0.000625335	0.000671799	0.000592292	0.00100465	0.000810559	0.00127739	0.00153707	0.000715697	0.000951184
GC	370	288.146	18.226	582653		Ascorbic acid	HMDB0000044	Organoheterocyclic compounds	Dihydrofurans	Furanones			79					2.04706	0.000601495	0.00183456	-1.14066	0.453552	0.00152692	0.00336657	0.000927576	1.12452e-08	0.00113745	0.00157173	0.00137661	2.17863e-05	1.12452e-08	0.00215655	4.36357e-05	0.000389627	0.000809808	0.000463183	0.0033363	0.00073953	0.00185	0.00450072	0.00535194	0.00249185	0.00184312	0.00273966	0.00377237	0.00332399	0.00441767	0.00232197	0.00276966
GC	372	129.088	18.283	582655		Methyl alpha-d-glucofuranoside							90					1.92741	1.2456e-06	1.22551e-05	-1.29515	0.407493	0.0131586	0.0322915	0.00761465	0.00154977	0.00430045	0.010051	0.00938189	0.00180032	0.00204616	0.0196721	0.0017499	0.00418226	0.00567805	0.00471725	0.031644	0.016719	0.0311991	0.0279493	0.0293765	0.0205855	0.0197958	0.0339598	0.0422999	0.034329	0.0335252	0.021461	0.0296729
GC	506	437.231	22.111	747437		1-deoxy-1-(4-morpholinyl)-alpha-d-fructopyranose							79					1.86995	0.000788864	0.0023135	-1.06405	0.478288	0.000882475	0.00184507	0.000598908	0.00011581	0.000552214	0.000335739	0.000210935	4.56765e-05	4.76441e-05	0.000346342	9.74116e-05	0.000672101	0.000203827	0.000174691	0.00102106	0.00166706	0.00378788	0.00182347	0.00190283	0.00150385	0.00165957	0.00214202	0.00184766	0.00253815	0.00134482	0.00151786	0.00231783
GC	293	117.099	16.097	487276		D-xylulose	HMDB0001644	Organic oxygen compounds	Organooxygen compounds	Carbohydrates and carbohydrate conjugates			77.7					1.83817	1.65963e-06	1.48878e-05	-1.2878	0.409576	0.00192212	0.00469294	0.00203825	0.000240243	0.000949003	0.00232965	0.00139564	0.000262631	0.000115833	0.00354854	0.000361891	0.00060684	0.00149938	0.00141505	0.00124401	0.000888945	0.0061766	0.00372466	0.00360447	0.00313792	0.00298064	0.00436303	0.00210177	0.00479718	0.00693969	0.004984	0.00301403
GC	641	361.185	26.257	886800		Melezitose	HMDB0011730	Organic oxygen compounds	Organooxygen compounds	Carbohydrates and carbohydrate conjugates			85.1					1.82815	0.00430564	0.00938015	-1.04214	0.485606	0.00165651	0.00341121	0.000773723	0.000256189	0.0007812	0.000674604	0.000469139	2.06103e-05	6.74648e-05	0.000748592	8.69216e-05	0.00101619	0.000574226	0.000516217	0.00169155	0.00142266	0.00683477	0.00349527	0.00423259	0.00355824	0.00425344	0.0031949	0.00273841	0.00452105	0.00271109	0.0033683	0.00358188
GC	397	105.036	19.037	582684		Hippuric acid	HMDB0000714	Benzenoids	Benzene and substituted derivatives	Benzoic acids and derivatives			82.9					1.7701	0.0404093	0.0711935	-1.89059	0.269697	0.000659876	0.00244674	4.2017e-05	0.000170348	3.37516e-05	0.00207883	4.35605e-05	3.34354e-05	9.38974e-05	4.8722e-05	0.000138985	0.00013714	5.24129e-05	0.00751248	3.77114e-05	3.18458e-05	0.00192454	3.79493e-05	2.02457e-05	2.37974e-05	7.59898e-05	0.00915891	0.000147222	7.93014e-05	0.000444241	3.00811e-05	0.00277555
GC	250	260.172	14.721	487228		Aminoadipic acid	HMDB0000510	Organic acids and derivatives	Carboxylic acids and derivatives	Amino acids, peptides, and analogues			84.9					1.73765	0.000212967	0.000822216	-0.978465	0.50752	0.00932886	0.0183813	0.0103752	0.000385207	0.00529617	0.00864229	0.00529434	0.000454071	0.000300411	0.00663272	0.000849311	0.00160975	0.00497311	0.00668936	0.00772793	0.00653557	0.0260083	0.0197976	0.0207505	0.0230458	0.0218807	0.0208903	0.0110118	0.0218499	0.0186826	0.0233165	0.0169346
GC	426	154.1	19.82	582715		L-histidine	HMDB0000177	Organic acids and derivatives	Carboxylic acids and derivatives	Amino acids, peptides, and analogues			90.2					1.72538	1.92554e-07	3.09099e-06	1.3524	2.55337	0.152928	0.0598926	0.216886	0.236643	0.162884	0.201525	0.129155	0.190002	0.151484	0.195086	0.200431	0.141513	0.218069	0.230964	0.125218	0.161734	0.0811153	0.0740157	0.0730783	0.0592287	0.0566011	0.0590973	0.041211	0.0390178	0.0618317	0.0425898	0.0578354
GC	305	326.103	16.47	487288		Taurine	HMDB0000251	Organic acids and derivatives	Organic sulfonic acids and derivatives	Organosulfonic acids and derivatives			98.6					1.72373	8.54844e-06	5.70164e-05	1.45351	2.73874	0.00223983	0.000817831	0.00165005	0.00311686	0.00171166	0.00225282	0.00281562	0.00234633	0.00502166	0.00263616	0.00282928	0.00225914	0.000993371	0.00310803	0.00255113	0.00413559	0.00163048	0.000891316	0.000857157	0.000899547	0.000850523	0.000821478	0.0006013	0.000614737	0.000842183	0.00151892	0.000810034
GC	262	202.102	15.104	487241		Tryptophol	HMDB0003447	Organoheterocyclic compounds	Indoles and derivatives	Indoles			79.2					1.72339	0.00035218	0.00122063	-1.02558	0.491214	0.0012025	0.00244801	0.00141	6.53026e-05	0.000631096	0.000800124	0.000726933	4.0531e-05	4.81795e-05	0.000893268	0.000114901	0.000218369	0.00062243	0.00102489	0.000966448	0.00116453	0.00418196	0.00248588	0.00258629	0.00253086	0.00233547	0.00264385	0.001547	0.00362457	0.0018694	0.00390357	0.00174361
GC	473	218.1	21.32	668791		2-hydroxyhippuric acid	HMDB0000840	Benzenoids	Benzene and substituted derivatives	Benzoic acids and derivatives			70					1.71643	7.34023e-06	5.20644e-05	-1.10647	0.464429	0.00293804	0.00632614	0.00347013	0.000584333	0.000862018	0.00219831	0.0022927	0.000451281	0.000665732	0.00442836	0.000531862	0.000812607	0.00167727	0.00164162	0.00335774	0.00149583	0.00671189	0.00564268	0.00515552	0.00694768	0.00689522	0.00645554	0.00304823	0.00738115	0.00715565	0.00840911	0.00523522
GC	272	274.2	15.521	487256		N-acetylaspartate	HMDB0000812	Organic acids and derivatives	Carboxylic acids and derivatives	Amino acids, peptides, and analogues			84.5					1.69122	0.00026477	0.000961369	-0.944243	0.519702	0.00887556	0.0170782	0.00966253	0.000484381	0.00541532	0.00684895	0.00513328	0.000527242	0.000319547	0.00668494	0.000920479	0.00158347	0.00505165	0.00699487	0.00774068	0.00680598	0.0268056	0.0180419	0.0190646	0.020909	0.0196412	0.0184193	0.0111822	0.0226317	0.0166901	0.0231078	0.0154958
GC	326	117.1	17.125	487311		6-deoxyglucitol							80.7					1.67462	1.345e-05	8.20453e-05	-1.12762	0.45767	0.00629613	0.0137569	0.00823575	0.000717613	0.00350757	0.00874982	0.00467633	0.000749743	0.000680698	0.0115855	0.00170737	0.00167288	0.00497323	0.00498243	0.00357275	0.00255915	0.0160287	0.0122868	0.0131683	0.0100783	0.00969351	0.0121277	0.00549316	0.0131949	0.0203513	0.0128945	0.0098567
GC	371	359.138	18.248	582653		Lactobionic acid							83.2					1.62792	6.00311e-06	4.46573e-05	-1.03617	0.48762	0.00727869	0.014927	0.00652971	0.000540746	0.00454767	0.00652661	0.00784287	0.000729718	0.000390538	0.0145847	0.00104992	0.00291324	0.00577678	0.00670564	0.00808027	0.00402459	0.0164994	0.0140047	0.0148323	0.0118623	0.0108535	0.0136448	0.00722501	0.0132899	0.0161144	0.019416	0.0124326
GC	333	257.14	17.377	487320		Succinylacetone	HMDB0000635	Organic acids and derivatives	Keto acids and derivatives	Medium-chain keto acids and derivatives			68					1.61973	8.37571e-06	5.70164e-05	-1.06901	0.476645	0.000273747	0.000574319	0.000230296	0.000104775	0.000187546	0.000168523	0.000200077	0.000136929	0.000156981	0.000254359	9.59439e-05	0.000142228	0.000178181	0.000182263	0.000199627	0.000124699	0.000527129	0.000504156	0.00067925	0.000651457	0.000476766	0.00049615	0.000245208	0.000571168	0.000614652	0.000873241	0.000507408
GC	531	308.132	22.837	747486		N-acetyl-l-tyrosine	HMDB0000866	Organic acids and derivatives	Carboxylic acids and derivatives	Amino acids, peptides, and analogues			74.4					1.60937	0.00257139	0.00607964	-0.82783	0.563376	0.00449421	0.00797728	0.00479268	0.00023457	0.00253744	0.00350325	0.00241076	0.000227408	0.000158929	0.00372811	0.000390642	0.000929482	0.00250428	0.00335985	0.00285174	0.00337502	0.0112904	0.0100742	0.0104512	0.0113201	0.0112498	0.00750013	0.00511326	0.00871121	0.00737029	0.0098423	0.00764279
GC	375	204.1	18.313	582656		D-mannose	HMDB0000169	Organic oxygen compounds	Organooxygen compounds	Carbohydrates and carbohydrate conjugates			98.8					1.60778	1.48843e-06	1.37567e-05	-1.07765	0.473801	0.0803118	0.169505	0.0863714	0.00673323	0.0865427	0.129649	0.0527264	0.0118761	0.0106233	0.153238	0.0325994	0.0418304	0.0576027	0.0513422	0.129418	0.0706593	0.173487	0.115823	0.119711	0.099126	0.0965662	0.172174	0.139886	0.146798	0.167363	0.0755073	0.174749
GC	430	319.2	19.842	582715		Sorbitol	HMDB0000247	Organic oxygen compounds	Organooxygen compounds	Carbohydrates and carbohydrate conjugates			96.5					1.50783	5.61923e-08	1.55806e-06	0.96687	1.9546	0.0429965	0.0219977	0.0607299	0.0511981	0.0415137	0.0416106	0.0430066	0.0397762	0.0331754	0.055017	0.0566649	0.0640026	0.0519378	0.0514051	0.0379457	0.0488128	0.0390682	0.0248218	0.0251789	0.0257025	0.0253663	0.0219007	0.0163057	0.0173839	0.0246014	0.0208367	0.0158344
GC	62	116.1	7.405	262293		L-alanine	HMDB0000161	Organic acids and derivatives	Carboxylic acids and derivatives	Amino acids, peptides, and analogues			95.6					1.4979	1.84863e-07	3.09099e-06	1.01358	2.01891	0.698483	0.34597	0.723285	1.01544	0.614979	0.976474	0.820474	0.47346	0.55535	0.997578	0.358367	0.921133	0.930128	0.615154	0.966353	0.816237	0.457952	0.55187	0.551233	0.462864	0.462841	0.285663	0.487974	0.241901	0.289963	0.371197	0.29156
GC	438	232.109	20.135	668729		Bistris							91.6					1.49767	0.000164082	0.000661461	-0.896464	0.537202	0.00489325	0.00910878	0.00531744	0.000316804	0.00336384	0.00540539	0.00527273	0.000545379	0.000175996	0.00972381	0.000783522	0.00136068	0.00368745	0.00387061	0.00424297	0.00214761	0.00954169	0.00971206	0.0110363	0.00850486	0.00796263	0.00813302	0.00340107	0.00816816	0.00950114	0.0110087	0.00760682
GC	340	378.1	17.521	582625		5-hydroxyindole-2-carboxylic acid							64.6					1.49498	1.40679e-06	1.34085e-05	-1.01946	0.493302	0.0151161	0.0306427	0.0156603	0.00348519	0.0171379	0.0259026	0.011019	0.00540999	0.00133796	0.0157151	0.00537711	0.0141558	0.0171704	0.00918274	0.0213853	0.0106257	0.0317602	0.0131229	0.0148786	0.0279282	0.0259516	0.0324238	0.0235084	0.0274978	0.0252366	0.0446372	0.0328909
GC	339	232.1	17.52	582625		Beta-glutamic acid							74.2					1.48352	1.23869e-06	1.22551e-05	-1.00545	0.498115	0.0377521	0.0757898	0.0390745	0.00867021	0.0422454	0.0641369	0.0288325	0.0138217	0.00380266	0.0417636	0.0148625	0.033715	0.0439313	0.0237071	0.0505661	0.0261505	0.0786269	0.0339155	0.036385	0.0693334	0.0637483	0.0792176	0.0572334	0.0672521	0.0622594	0.111293	0.0817625
GC	391	347.172	18.814	582675		Sophorose							90.6					1.45942	4.8701e-07	6.75172e-06	-0.893992	0.538123	0.00581535	0.0108067	0.00619854	0.00131799	0.00603519	0.00707775	0.00482844	0.00106056	0.000890481	0.00778643	0.00156287	0.00659622	0.00435699	0.0034163	0.0114333	0.0062714	0.00972955	0.00876342	0.00869533	0.00734479	0.00712605	0.00876143	0.0116382	0.0085937	0.0111882	0.00709245	0.0107712
GC	428	174.1	19.833	582715		L-lysine	HMDB0000182	Organic acids and derivatives	Carboxylic acids and derivatives	Amino acids, peptides, and analogues			94.1					1.45865	1.08481e-06	1.14092e-05	1.00601	2.00834	0.441306	0.219736	0.674884	0.599259	0.464177	0.462004	0.476049	0.470152	0.377337	0.648965	0.514739	0.397947	0.602362	0.584605	0.436313	0.557072	0.265413	0.215381	0.216864	0.211897	0.209398	0.206368	0.16176	0.178805	0.265391	0.199246	0.155703
GC	150	142.1	10.739	323188		L-proline	HMDB0000162	Organic acids and derivatives	Carboxylic acids and derivatives	Amino acids, peptides, and analogues			96.2					1.44588	4.6158e-06	3.69307e-05	0.96196	1.94795	0.197434	0.101355	0.185149	0.211429	0.149267	0.191617	0.19324	0.231354	0.154639	0.366154	0.12882	0.232306	0.322235	0.239044	0.264453	0.250733	0.152365	0.123551	0.107077	0.11815	0.129667	0.0581039	0.114025	0.0652966	0.0768715	0.0825917	0.125118
GC	220	188.103	13.96	381104		Alloxanoic acid							87.7					1.44561	7.44736e-05	0.000344158	-0.916817	0.529677	0.00625315	0.0118056	0.00574833	0.00211912	0.0041473	0.00500171	0.00441562	0.00255999	0.00255475	0.00508739	0.0026936	0.00322131	0.0046504	0.00385524	0.00432373	0.00406671	0.0146197	0.0104442	0.0126758	0.0143985	0.0122265	0.0150692	0.00681859	0.0152252	0.0125739	0.0154228	0.00779924
GC	591	202.1	24.344	819707		N-acetyl-d-tryptophan							78.3					1.44367	0.00425702	0.00934095	-0.768647	0.586968	0.00471597	0.00803447	0.00366381	0.000542531	0.00257243	0.00436293	0.00319458	0.000614058	0.000450919	0.00419009	0.000946197	0.0012071	0.00272261	0.00356051	0.00320475	0.00270042	0.0124193	0.0108802	0.0109512	0.0116031	0.00981671	0.0094146	0.00535835	0.00923008	0.00785599	0.00909253	0.00994876
GC	389	217.1	18.802	582675		Xylofuranose							95.3					1.44084	9.78771e-07	1.11608e-05	-0.881218	0.542909	0.337818	0.622237	0.357436	0.0647006	0.370556	0.423706	0.325804	0.0570559	0.0474558	0.361041	0.0933237	0.389058	0.265703	0.207187	0.5093	0.360448	0.578193	0.558	0.583354	0.439943	0.426271	0.516819	0.7087	0.490891	0.705122	0.416513	0.601286
GC	198	258.084	13.123	381078		2,4-diaminobutyric acid	HMDB0002362	Organic acids and derivatives	Carboxylic acids and derivatives	Amino acids, peptides, and analogues			89.2					1.41966	8.32594e-08	2.11618e-06	-0.910496	0.532002	0.000194943	0.000366433	0.000101627	0.000107467	0.000159922	0.000243692	0.000225053	0.000168295	0.000141014	0.00019469	0.000170892	0.000145652	0.000187956	0.000232819	0.000279285	0.000234045	0.00015885	0.00015804	0.000284438	0.00032779	0.000182395	0.00024243	0.000208513	0.000267485	0.000265781	0.000294444	0.000291792
GC	580	362.2	24.061	819682		5-tert-butyl-1h-indole-2,3-dione							70.6					1.41236	0.000166992	0.000661461	-0.993707	0.502186	0.0115608	0.023021	0.00499353	0.00802914	0.00831687	0.0170677	0.00755014	0.00591173	0.00504177	0.00939911	0.00579648	0.00352248	0.0120508	0.011729	0.0117522	0.0146935	0.0283904	0.0126931	0.0114316	0.0212109	0.0200747	0.0201686	0.0117826	0.0179057	0.0146533	0.0258512	0.0307289
GC	380	142.1	18.5	582663		Ornithine	HMDB0000214	Organic acids and derivatives	Carboxylic acids and derivatives	Amino acids, peptides, and analogues			96.6					1.41082	2.4425e-05	0.000128442	0.968919	1.95737	0.354035	0.180873	0.723882	0.387499	0.263382	0.41048	0.427204	0.399756	0.378944	0.526961	0.291059	0.252799	0.409812	0.348796	0.428555	0.505476	0.256071	0.160753	0.167408	0.196229	0.191606	0.164633	0.107576	0.145752	0.137261	0.250056	0.131711
GC	11	89.0754	5.5	262181		Methyl 2-(2-hydroxyethoxy)acetate							82.4					1.40241	1.02459e-06	1.11608e-05	-0.856433	0.552317	0.00363416	0.00657985	0.00411981	0.0010742	0.00375338	0.00322058	0.00418623	0.00117584	0.00103854	0.00473374	0.00142615	0.0029909	0.00279859	0.00325676	0.0048721	0.00218336	0.00454749	0.00534544	0.00696663	0.00626031	0.00509895	0.00656118	0.00586117	0.00723136	0.00666999	0.00656492	0.00604891
GC	354	257.097	17.868	582639		Glucosaminic acid							83.4					1.39856	9.41409e-05	0.00041613	-0.869824	0.547214	0.00343164	0.00627111	0.00388102	0.000746258	0.001754	0.00260105	0.00386479	0.00109443	0.000610437	0.00679809	0.00106759	0.00144455	0.00249155	0.00272704	0.00347593	0.00180162	0.00608299	0.00634027	0.00752977	0.00585547	0.00503424	0.00598956	0.00257729	0.00575217	0.00694184	0.00681868	0.00507987
GC	38	174.095	6.54	262242		Pyruvic acid	HMDB0000243	Organic acids and derivatives	Keto acids and derivatives	Alpha-keto acids and derivatives			97.1					1.39596	0.000252626	0.000939645	1.24137	2.36423	0.037063	0.0156766	0.0231785	0.0486086	0.0429457	0.0502267	0.0468801	0.0442065	0.0341841	0.0283024	0.0239479	0.0621518	0.0525395	0.0225311	0.0822961	0.0733238	0.0102858	0.0187703	0.0197881	0.0100649	0.00996427	0.012424	0.0396073	0.0151032	0.0124074	0.0112148	0.01778
GC	604	91.0784	24.633	886634		Docosahexaenoic acid	HMDB0002183	Lipids and lipid-like molecules	Fatty Acyls	Fatty acids and conjugates			92.8					1.3896	7.71114e-07	9.79958e-06	-0.926165	0.526255	0.00300131	0.00570315	0.00542739	0.00270029	0.00334692	0.00229367	0.00198121	0.00257297	0.00367265	0.00261514	0.00181565	0.00188504	0.00215063	0.00164185	0.00295136	0.00508372	0.00321942	0.00278609	0.00319421	0.00407504	0.00361166	0.00407663	0.0034399	0.00544995	0.0080117	0.00668725	0.00653489
GC	390	217.1	18.802	582675		Ethyl beta-d-galactofuranoside							85.8					1.38194	2.06607e-05	0.000112527	-0.806812	0.571644	0.360461	0.63057	0.357435	0.0647007	0.370609	0.432852	0.334473	0.0570745	0.0474644	0.361041	0.0933249	0.395246	0.271961	0.207194	0.854338	0.360479	0.591693	0.569233	0.594971	0.449047	0.435625	0.529436	0.709543	0.505808	0.705153	0.426491	0.609527
GC	465	117.031	20.953	668772		Palmitelaidic acid	HMDB0012328	Lipids and lipid-like molecules	Fatty Acyls	Fatty acids and conjugates			97.8					1.37647	0.000257994	0.000948052	-1.07999	0.473032	0.00834777	0.0176474	0.0163796	0.00641868	0.0129553	0.00253056	0.0083334	0.00742739	0.0112082	0.00591763	0.00613688	0.00248755	0.00527859	0.0032981	0.0140513	0.0159612	0.0057457	0.00404785	0.00430341	0.0132211	0.0129051	0.0126084	0.00714789	0.0182896	0.0397894	0.0240445	0.0115332
GC	533	232.1	22.877	747489		5-hydroxynorvaline	HMDB0031658	Organic acids and derivatives	Carboxylic acids and derivatives	Amino acids, peptides, and analogues			81.3					1.37182	0.00100996	0.00270208	-0.842718	0.557592	0.00144453	0.00259065	0.000826601	0.000731477	0.000981089	0.000672108	0.00114158	0.000588606	0.000426984	0.00122798	0.000825302	0.00192802	0.000843247	0.000657182	0.00151507	0.00108071	0.00303569	0.00396245	0.00395653	0.00138936	0.00165603	0.00206829	0.00221702	0.00256526	0.00275058	0.00286716	0.00274784
GC	195	94.0947	13.021	381074		Linolenic acid	HMDB0001388	Lipids and lipid-like molecules	Fatty Acyls	Lineolic acids and derivatives			71.2					1.36496	4.30957e-17	1.31442e-14	-0.707791	0.612257	0.00157408	0.00257095	0.0014279	0.00167223	0.00148399	0.00124372	0.0015346	0.00160331	0.00128001	0.00149941	0.00143714	0.00154511	0.00183136	0.00168331	0.00154823	0.0015907	0.00168666	0.00145567	0.00180223	0.00190983	0.00167211	0.00242352	0.00225418	0.00235287	0.00243724	0.00255219	0.00236186
GC	232	176.1	14.307	381115		L-methionine	HMDB0000696	Organic acids and derivatives	Carboxylic acids and derivatives	Amino acids, peptides, and analogues			95					1.33947	6.94575e-06	5.04393e-05	0.901378	1.86785	0.0157117	0.00841168	0.0241829	0.0162854	0.0165372	0.0142636	0.0180953	0.0137488	0.0111435	0.0267929	0.0132554	0.0157758	0.0247287	0.0212533	0.0156486	0.020288	0.0105001	0.0114783	0.0118546	0.00657398	0.00611671	0.00678216	0.00758489	0.00689372	0.00863241	0.00843246	0.00674896
GC	73	147.1	7.915	262323		Oxalic acid	HMDB0002329	Organic acids and derivatives	Carboxylic acids and derivatives	Dicarboxylic acids and derivatives			92.4					1.33512	1.11045e-07	2.25791e-06	-0.811677	0.569719	0.0197815	0.0347214	0.0185195	0.0126564	0.0175508	0.0203066	0.0306324	0.0123701	0.015538	0.0171064	0.0153315	0.0204094	0.0321249	0.0187818	0.0176971	0.0178741	0.022898	0.0179072	0.0223708	0.0249594	0.0208135	0.0278456	0.0215256	0.0287529	0.0280582	0.0282698	0.0301338
GC	32	98.0465	6.311	262229		N-methylglutamic acid	HMDB0062660	Organic acids and derivatives	Carboxylic acids and derivatives	Amino acids, peptides, and analogues			77.1					1.28889	1.20859e-05	7.67959e-05	-0.796172	0.575875	0.00114969	0.00199642	0.00113566	0.000428912	0.00115865	0.00104088	0.00155218	0.000416046	0.000424438	0.0014646	0.000463101	0.000892933	0.00108727	0.00118161	0.00139012	0.000850754	0.00138101	0.00173013	0.00219188	0.001696	0.00135794	0.00174921	0.00145141	0.00187546	0.00170511	0.00193924	0.00169163
GC	522	129.012	22.542	747466		Oleic acid	HMDB0000207	Lipids and lipid-like molecules	Fatty Acyls	Fatty acids and conjugates			99.3					1.27184	0.000537144	0.00172452	-0.896445	0.537209	0.1422	0.264701	0.318051	0.13177	0.256856	0.0314088	0.128749	0.135792	0.265656	0.0702196	0.102362	0.0493022	0.0665764	0.0682679	0.207002	0.240312	0.103395	0.0746164	0.0752868	0.187928	0.188241	0.206396	0.162233	0.242699	0.404295	0.308223	0.180116
GC	113	145.1	9.327	262405		2-hydroxypentanoic acid	HMDB0001863	Lipids and lipid-like molecules	Fatty Acyls	Fatty acids and conjugates			86					1.27112	1.51332e-05	8.87622e-05	0.780871	1.71817	0.0364326	0.0212043	0.0456695	0.043246	0.0440074	0.0392071	0.0362668	0.0309594	0.0280712	0.0326181	0.0308236	0.0451904	0.0447002	0.053896	0.0391261	0.0618412	0.0291785	0.0235588	0.0221324	0.0200576	0.0216696	0.0200715	0.019854	0.0193899	0.0220019	0.0189796	0.0143419
GC	517	202.1	22.473	747461		L-tryptophan	HMDB0000929	Organoheterocyclic compounds	Indoles and derivatives	Indolyl carboxylic acids and derivatives			76					1.26896	2.92721e-05	0.000151322	1.09891	2.14193	0.369379	0.172452	0.442943	0.437657	0.458729	0.380546	0.423631	0.389275	0.347116	0.389117	0.313185	0.451766	0.456689	0.556063	0.339991	0.586738	0.381233	0.335542	0.0280985	0.0214821	0.278399	0.0214026	0.241077	0.232969	0.31059	0.254456	0.272698
GC	111	144.1	9.327	262405		L-valine	HMDB0000883	Organic acids and derivatives	Carboxylic acids and derivatives	Amino acids, peptides, and analogues			97.7					1.26555	1.32622e-05	8.20453e-05	0.770305	1.70563	0.266955	0.156514	0.333957	0.31561	0.322863	0.286946	0.267079	0.226972	0.207996	0.238422	0.226588	0.330509	0.325716	0.390639	0.28673	0.448339	0.213312	0.17353	0.165623	0.148647	0.162665	0.147577	0.147056	0.142984	0.162278	0.140676	0.107268
GC	25	89.0667	6.059	262214		Methoxyamine							84.2					1.26101	1.58873e-05	9.14271e-05	-0.712968	0.610064	0.0014505	0.00237763	0.00192428	0.00102319	0.00103262	0.00242415	0.00175605	0.00159419	0.00120557	0.00108275	0.000913736	0.00153634	0.000794547	0.00103887	0.00101986	0.00109437	0.00141656	0.00168408	0.0016649	0.00230527	0.00204823	0.00261111	0.00287874	0.00250995	0.00277451	0.00217363	0.00419076
GC	216	174.2	13.866	381101		Noradrenaline	HMDB0000216	Benzenoids	Phenols	Benzenediols			86.6					1.25867	2.58705e-11	3.94525e-09	-0.644491	0.639719	0.000717105	0.00112097	0.000691962	0.000602612	0.000576074	0.000626043	0.00058311	0.000640187	0.000635766	0.000645253	0.000699414	0.000759034	0.0007584	0.00077195	0.000670013	0.000741026	0.000738732	0.000668304	0.00101318	0.0010512	0.000752737	0.00113566	0.000949	0.00101645	0.0010439	0.000984206	0.00111171
GC	666	311.3	29.717	887154		Labetalol	HMDB0014736	Benzenoids	Benzene and substituted derivatives	Benzoic acids and derivatives			68.9					1.24627	4.48448e-09	2.20814e-07	-0.692478	0.61879	0.0417889	0.0675332	0.0477097	0.043089	0.0258997	0.0366374	0.0289874	0.038466	0.0337877	0.0412575	0.0463783	0.0410159	0.0433016	0.04175	0.0526769	0.0421358	0.0509175	0.0355845	0.0539846	0.0465108	0.0438979	0.0582833	0.073166	0.0448831	0.0618385	0.0699828	0.0698997
GC	552	290.2	23.335	819620		D-fructose-6-phosphate	HMDB0000124	Organic oxygen compounds	Organooxygen compounds	Carbohydrates and carbohydrate conjugates			85.4					1.23201	0.0135068	0.0262393	-0.779804	0.582446	0.002585	0.00443818	1.89216e-05	0.0043849	0.00362085	0.000264266	0.000235927	0.00371363	0.00381264	0.000441397	0.0032635	0.000151256	0.000145231	0.00567412	0.00441916	0.000237426	0.00610551	0.00405571	0.0036575	0.00450476	0.000408247	0.00529694	0.00607864	0.00420224	0.00509797	0.00610121	0.00138607
GC	170	240.071	11.624	381031		Pyrrole-2-carboxylic acid	HMDB0004230	Organoheterocyclic compounds	Pyrroles	Pyrrole carboxylic acids and derivatives			81.4					1.23114	4.7039e-09	2.20814e-07	-0.673516	0.626977	0.000142965	0.000228023	8.77804e-05	9.17737e-05	9.2002e-05	0.000116482	0.000173012	0.000120784	0.000117345	0.000180033	0.000126607	0.000130812	0.000173993	0.000161172	0.00018141	0.000160185	0.000178943	0.000127393	0.000175578	0.000189775	0.000131264	0.000209136	0.000189314	0.000190737	0.000219657	0.000203488	0.000206791
GC	65	89.0855	7.511	262299		2-ketoisovaleric acid	HMDB0000019	Organic acids and derivatives	Keto acids and derivatives	Short-chain keto acids and derivatives			88.7					1.23107	1.95648e-05	0.000108496	0.849859	1.80232	0.00242763	0.00134695	0.00202553	0.00319143	0.00352903	0.00276584	0.00295736	0.00238724	0.00283185	0.00177992	0.00208537	0.00320156	0.0030645	0.00213534	0.00300759	0.00436357	0.00115363	0.0016591	0.00170293	0.00107467	0.00120858	0.00154642	0.00198417	0.00139049	0.00144024	0.000941548	0.0012934
GC	535	246.104	23.027	747499		6-hydroxy-2-aminohexanoic acid							80.2					1.21504	0.000142734	0.000604639	-0.68007	0.624135	0.00344722	0.0055232	0.0022852	0.0030688	0.00248686	0.00251453	0.00230199	0.00152507	0.00169436	0.0026428	0.00167664	0.00345446	0.00249485	0.00177883	0.00386313	0.00459867	0.00745519	0.0061364	0.00609414	0.0045921	0.00483317	0.0056375	0.00666461	0.00576749	0.00447893	0.00578093	0.00622924
GC	137	174.1	10.198	323156		Ethanolamine	HMDB0000149	Organic nitrogen compounds	Organonitrogen compounds	Amines			98.3					1.21492	1.45968e-05	8.72946e-05	0.80505	1.74721	0.00447845	0.00256321	0.00498373	0.00624692	0.00343865	0.00556177	0.00461305	0.00505905	0.00480305	0.00535622	0.00551319	0.00524805	0.00647743	0.00709521	0.00365007	0.00540824	0.00222543	0.00205027	0.00220846	0.00263519	0.00251659	0.0023762	0.00195055	0.00166363	0.00246847	0.00305551	0.00225884
GC	139	158.102	10.29	323162		Leucine	HMDB0000687	Organic acids and derivatives	Carboxylic acids and derivatives	Amino acids, peptides, and analogues			95.9					1.21121	1.88543e-05	0.000106492	0.726411	1.65452	0.154187	0.0931915	0.209191	0.197596	0.174739	0.157103	0.151517	0.148297	0.115365	0.140818	0.128773	0.169544	0.165827	0.204042	0.16767	0.278384	0.139492	0.0985633	0.0941137	0.0921514	0.0963663	0.0810829	0.100536	0.0900603	0.0943154	0.099929	0.0745288
GC	106	226.058	9.085	262391		Adrenaline	HMDB0000068	Benzenoids	Phenols	Benzenediols			68.4					1.20732	5.06786e-09	2.20814e-07	-0.628476	0.646859	0.000298081	0.000460813	0.000264411	0.000230048	0.000278657	0.000248071	0.000270852	0.000239299	0.000274876	0.000301555	0.000261177	0.000339826	0.000267907	0.000376462	0.000316274	0.000330234	0.000287543	0.000289515	0.000409485	0.000402108	0.00027524	0.000377099	0.000365387	0.000462696	0.000447309	0.000476687	0.0003521
GC	474	116.1	21.341	668792		2-(methylamino)ethan-1-ol	HMDB0142449	Organic nitrogen compounds	Organonitrogen compounds	Amines			85.4					1.20449	0.000166355	0.000661461	-0.741563	0.598091	0.00556602	0.00930631	0.00583601	0.00575531	0.00278443	0.00618067	0.0049427	0.0022913	0.00157808	0.00700494	0.00240135	0.00576229	0.00343984	0.00419668	0.014917	0.00694137	0.00984554	0.00872811	0.00943414	0.00208251	0.00163215	0.00931563	0.00423118	0.0088954	0.00890367	0.0106813	0.00851776
GC	306	116.1	16.51	487290		L-asparagine	HMDB0000168	Organic acids and derivatives	Carboxylic acids and derivatives	Amino acids, peptides, and analogues			99.2					1.19751	4.80484e-05	0.000231115	0.766416	1.70104	0.00754043	0.00443283	0.00792883	0.00810712	0.00641038	0.00933421	0.0101139	0.00704854	0.00626412	0.0144488	0.00710163	0.00940061	0.0106299	0.0107026	0.00637541	0.00704649	0.00489997	0.00511283	0.00525176	0.00366416	0.00342674	0.00360132	0.00302343	0.00287642	0.00492002	0.00461021	0.00338522
GC	284	218.1	15.9	487269		L-phenylalanine	HMDB0000159	Organic acids and derivatives	Carboxylic acids and derivatives	Amino acids, peptides, and analogues			97.6					1.1912	4.57098e-07	6.6388e-06	0.628068	1.54549	0.0352532	0.0228103	0.037961	0.0411353	0.0328464	0.0349768	0.0383204	0.0318309	0.0284476	0.0425105	0.0318566	0.0452975	0.0432286	0.0482906	0.0377859	0.0435612	0.0237384	0.0280539	0.0292259	0.0258995	0.0248432	0.0209738	0.0219171	0.0178624	0.0224792	0.0234054	0.0198278
GC	257	292.137	14.873	487234		Erythronic acid	HMDB0000613	Organic oxygen compounds	Organooxygen compounds	Carbohydrates and carbohydrate conjugates			95.3					1.1794	6.91758e-05	0.000324594	-0.721888	0.606303	0.00267836	0.00441753	0.0027751	0.00166798	0.00250452	0.00210929	0.00283234	0.00120751	0.0030207	0.00134097	0.00134278	0.00190076	0.00329358	0.00441334	0.00262804	0.00314925	0.00469386	0.0036885	0.00391458	0.00227542	0.0021304	0.00560014	0.00401744	0.00588325	0.00493768	0.00437654	0.00395293
GC	264	198.046	15.165	487244		Oxoglutaric acid	HMDB0000208	Organic acids and derivatives	Keto acids and derivatives	Gamma-keto acids and derivatives			91.5					1.16892	8.76636e-05	0.000397503	0.766455	1.70109	0.000559195	0.000328728	0.000511894	0.000992907	0.000457814	0.000711922	0.000736109	0.000525088	0.000584305	0.000412427	0.00050977	0.000779976	0.000765145	0.000598291	0.000653119	0.00083542	0.000311524	0.000312784	0.000340362	0.000303749	0.000282089	0.000274183	0.000398019	0.000280931	0.000274486	0.000306204	0.000281136
GC	90	130.1	8.582	262362		2-aminoisobutyric acid	HMDB0001906	Organic acids and derivatives	Carboxylic acids and derivatives	Amino acids, peptides, and analogues			96.1					1.15677	0.000282907	0.00100333	0.818898	1.76406	0.0281131	0.0159366	0.0376405	0.0250376	0.0400451	0.0233566	0.0325685	0.0312069	0.024942	0.0543183	0.0221525	0.0164076	0.051799	0.0381923	0.0315159	0.0245047	0.0222205	0.0185202	0.0192132	0.0102934	0.0102141	0.0147245	0.0115335	0.0140258	0.0251368	0.011544	0.00834241
GC	135	170.091	10.154	323154		1-methylhydantoin	HMDB0003646	Organoheterocyclic compounds	Azolines	Imidazolines			78					1.14517	0.000402882	0.00135032	-0.663012	0.631558	0.000214105	0.00033901	0.000281065	7.76537e-05	0.000212198	0.000195574	0.000133134	0.000107346	0.000183821	0.00023721	9.97556e-05	4.29986e-05	0.000172447	0.000171992	0.000165314	0.000201588	0.000426764	0.000358368	0.000321163	0.000379287	0.000300308	0.000251872	0.000246484	0.000395816	0.000269964	0.000399089	0.000368804
GC	424	319.2	19.717	582711		Glucose	HMDB0000122	Organic oxygen compounds	Organooxygen compounds	Carbohydrates and carbohydrate conjugates			97.4					1.12746	0.000597405	0.00183456	0.905973	1.87381	3.51339	1.875	3.17962	6.38597	4.02075	2.67892	3.32321	3.39322	4.01304	3.76142	4.55745	7.96069	4.04608	3.05769	4.36792	4.77531	1.6698	1.69029	1.69687	1.08349	1.09269	1.48701	3.67965	1.24162	2.01611	1.09089	1.31278
GC	558	91.1	23.571	819640		Arachidonic acid	HMDB0001043	Lipids and lipid-like molecules	Fatty Acyls	Fatty acids and conjugates			86.6					1.12736	1.00174e-06	1.11608e-05	-0.58865	0.664965	0.004638	0.00697481	0.00655592	0.00601848	0.00625637	0.00300838	0.00347069	0.00327719	0.00582971	0.00400148	0.00336893	0.00260329	0.00358633	0.00402094	0.0044044	0.00565519	0.00483856	0.00588198	0.00555486	0.0049779	0.00481149	0.00548845	0.00726149	0.00749427	0.00891954	0.00631616	0.00817483
GC	86	147.1	8.381	262350		(r)-3-hydroxybutyric acid	HMDB0000011	Organic acids and derivatives	Hydroxy acids and derivatives	Beta hydroxy acids and derivatives			99.9					1.10084	0.0170203	0.032445	-1.18712	0.439179	0.0384155	0.0874712	0.0418855	0.0300429	0.0568471	0.0228803	0.037048	0.0276361	0.0415372	0.0375154	0.0254119	0.0195529	0.0371259	0.0505227	0.0851234	0.0740727	0.0415011	0.0255572	0.0254916	0.02561	0.0245326	0.0405155	0.0426482	0.0449724	0.14091	0.0832433	0.0271555
GC	385	290.123	18.64	582669		N-(2-acetamido)iminodiacetic acid							85.6					1.09713	6.78713e-07	9.00032e-06	-0.572558	0.672423	0.00794204	0.0118111	0.00308244	0.00331755	0.00471832	0.00657098	0.00681862	0.00624387	0.0074304	0.00780365	0.00692625	0.0080309	0.00865499	0.00905479	0.0100752	0.0106282	0.0101781	0.0101272	0.010545	0.0101822	0.0105102	0.0100873	0.00982976	0.00989408	0.0108126	0.0118562	0.0111766
GC	443	361.188	20.292	668737		Maltotriose	HMDB0001262	Organic oxygen compounds	Organooxygen compounds	Carbohydrates and carbohydrate conjugates			96.5					1.09705	0.00187028	0.00452726	0.868261	1.82546	0.00544277	0.00298159	0.00433021	0.00940537	0.00541433	0.00476506	0.00519155	0.00496799	0.00574308	0.00526703	0.00663231	0.0152421	0.00554254	0.00501885	0.00619943	0.00684818	0.00284606	0.00294847	0.00311336	0.00199005	0.0019466	0.00248537	0.00480286	0.00204609	0.00331963	0.00193934	0.000433156
GC	364	299.07	18.038	582645		O-phosphoethanolamine	HMDB0000224	Organic acids and derivatives	Organic phosphoric acids and derivatives	Phosphate esters			82					1.09181	2.70963e-06	2.29566e-05	-0.593612	0.662682	0.00263722	0.00397961	0.00252733	0.0025746	0.00218787	0.00195209	0.00206617	0.00225034	0.00326954	0.00234431	0.00221884	0.00313028	0.00223119	0.00474807	0.00309547	0.00402447	0.00212938	0.00201056	0.00246039	0.00273748	0.00214872	0.00378651	0.0035717	0.00312568	0.00514895	0.00410031	0.00391942
GC	393	147.1	18.942	582680		1,5-anhydroglucitol	HMDB0002712	Organic oxygen compounds	Organooxygen compounds	Carbohydrates and carbohydrate conjugates			95.1					1.08962	0.000342968	0.00120236	0.697544	1.62174	0.552477	0.340669	0.492981	0.286044	0.55141	0.693654	0.420101	0.45907	0.876522	0.435622	0.908158	0.226465	0.66678	0.737115	0.607633	0.854689	0.404752	0.464696	0.469901	0.469854	0.471625	0.272287	0.204172	0.268888	0.412264	0.278703	0.297249
GC	309	331.142	16.578	487292		Isohexonic acid							83.6					1.0781	0.00124167	0.00315592	-0.61016	0.655124	0.00010727	0.00016374	7.89515e-05	6.06582e-05	0.000138499	7.11119e-05	8.16763e-05	8.404e-05	7.00067e-05	5.34042e-05	2.99055e-05	4.65352e-05	0.00010996	0.000128629	0.00012297	8.52431e-05	0.000196769	0.000177475	0.000179743	0.000158451	0.000164099	0.00015105	0.000144327	0.000189425	0.000156863	0.00013691	0.000117306
GC	147	158.102	10.65	323183		L-isoleucine	HMDB0000172	Organic acids and derivatives	Carboxylic acids and derivatives	Amino acids, peptides, and analogues			96.6					1.07536	0.000806443	0.00234252	0.642714	1.56126	0.0785929	0.0503393	0.122743	0.10281	0.0874677	0.0718381	0.0808168	0.0600774	0.053439	0.0693853	0.0675289	0.0935834	0.0861785	0.111947	0.0723204	0.150497	0.0706355	0.0533345	0.0539882	0.0423073	0.0423669	0.0410372	0.053103	0.0500637	0.0410919	0.0575195	0.033513
GC	651	227.057	27.062	886882		Inosine-5'-monophosphate	HMDB0000175	Nucleosides, nucleotides, and analogues	Purine nucleotides	Purine ribonucleotides			71.3					1.07472	0.0001392	0.000597973	-0.597685	0.660813	0.0110839	0.0167731	0.00389891	0.00536366	0.0133619	0.0143319	0.00950095	0.00689708	0.00778796	0.00961354	0.0081959	0.00635131	0.01055	0.0124176	0.0112867	0.0168876	0.022383	0.0161775	0.00988233	0.0129512	0.0127546	0.0140527	0.0122337	0.0199825	0.016087	0.021285	0.02221
GC	39	176.082	6.546	262242		3-aminoisobutyric acid	HMDB0003911	Organic acids and derivatives	Carboxylic acids and derivatives	Amino acids, peptides, and analogues			80.7					1.05612	0.000591771	0.00183456	0.791119	1.73042	0.0022495	0.00129998	0.00165913	0.00266524	0.00253812	0.00290454	0.00296422	0.00249444	0.00192948	0.00196442	0.0016366	0.00357763	0.00293362	0.00168933	0.0043	0.00394772	0.000934037	0.00135379	0.00135462	0.000933984	0.000959562	0.00102582	0.00242858	0.00134078	0.00128538	0.00100411	0.00124929
GC	298	451.1	16.343	487284		Pyrophosphate	HMDB0000250	Homogeneous non-metal compounds	Non-metal oxoanionic compounds	Non-metal pyrophosphates			96.2					1.04435	1.18957e-05	7.67959e-05	-0.533877	0.690696	0.0123594	0.0178941	0.00521583	0.00603929	0.0103303	0.0122658	0.0101679	0.00812286	0.0101893	0.0118675	0.00898948	0.00837541	0.0134683	0.0147915	0.0152807	0.0169996	0.0202573	0.0173245	0.0135926	0.0140849	0.0174654	0.0149083	0.0136924	0.0172095	0.0176596	0.0198643	0.0207038
GC	594	93.1	24.418	819713		Coniferin	HMDB0013682	Organic oxygen compounds	Organooxygen compounds	Carbohydrates and carbohydrate conjugates			76.7					1.04262	0.0027362	0.00641736	-0.785682	0.580078	0.000244028	0.000420682	0.000290058	0.000458507	0.000147162	0.00012386	6.20521e-05	3.18035e-05	0.000303798	7.15854e-05	0.000131571	0.00014596	0.000136492	0.000290525	0.000336744	0.000407556	0.000331216	0.000305788	0.000429131	0.000197605	0.000435119	0.000287639	0.000311626	0.000371497	0.000624493	0.000257509	0.000413307
GC	160	189.098	11.257	323219		Glyceric acid	HMDB0000139	Organic oxygen compounds	Organooxygen compounds	Carbohydrates and carbohydrate conjugates			95.6					1.03986	3.38465e-06	2.79005e-05	-0.530082	0.692515	0.0027891	0.0040275	0.00308656	0.00219971	0.00224477	0.00309418	0.00304388	0.00181392	0.00248347	0.00303318	0.00166955	0.00204477	0.00282395	0.00403526	0.00268081	0.00278048	0.00328497	0.00298698	0.0030689	0.00338	0.00323765	0.00415265	0.00288692	0.00463702	0.00537378	0.00364265	0.00365586
GC	156	247.09	11.045	323206		Butanedioic acid	HMDB0000254	Organic acids and derivatives	Carboxylic acids and derivatives	Dicarboxylic acids and derivatives			94.6					1.03039	1.21463e-07	2.31539e-06	-0.504438	0.704935	0.00069333	0.000983538	0.000668372	0.000739261	0.000414665	0.00066131	0.00076536	0.000574448	0.000563773	0.00061481	0.000531315	0.000804525	0.000710683	0.000762276	0.000638817	0.000803228	0.000863797	0.000634833	0.000795117	0.000883756	0.000742923	0.000895019	0.000906362	0.000745961	0.000844967	0.00122421	0.000903264
GC	180	232	12.077	381045		N-formylglycine							96.7					1.02901	8.5992e-06	5.70164e-05	-0.609164	0.655577	0.000280532	0.000427917	0.000229071	0.000303297	0.000223722	0.000355099	0.00032698	0.00024614	0.000260735	0.000381434	0.000306314	0.000273372	0.000209695	0.000352778	6.72825e-05	0.000279664	0.000252978	0.000309341	0.000337737	0.000330068	0.000284408	0.000401803	0.000242339	0.000302188	0.000386804	0.000395701	0.000432603
GC	368	295.088	18.201	582652		Terephthalic acid	HMDB0002428	Benzenoids	Benzene and substituted derivatives	Benzoic acids and derivatives			74.7					1.02055	1.46418e-08	4.96195e-07	0.450014	1.36605	0.00577083	0.00422445	0.00692063	0.006521	0.00593367	0.00633319	0.00682498	0.00628594	0.00705121	0.00657767	0.00568799	0.00587989	0.00521028	0.00548064	0.00555462	0.00610719	0.00502519	0.00466782	0.00442915	0.00400535	0.00514932	0.00416783	0.00414576	0.00434231	0.00442184	0.00447166	0.00444826
GC	219	186.137	13.931	381103		Kynurenic acid	HMDB0000715	Organoheterocyclic compounds	Quinolines and derivatives	Quinoline carboxylic acids			71.2					1.00998	0.000464056	0.00152191	-0.51699	0.698828	0.000315667	0.000451709	0.000388302	0.000207239	0.000218251	0.000417383	0.000327916	0.000123512	0.000290855	0.000192398	0.000138293	0.000161856	0.000176956	0.000337444	0.000520137	0.000406293	0.000399262	0.000489365	0.00042073	0.000379465	0.00040201	0.000479561	0.000600387	0.000495218	0.000473418	0.000307582	0.000446439
GC	110	200.099	9.306	262404		2-ketoisocaproic acid	HMDB0000695	Organic acids and derivatives	Keto acids and derivatives	Short-chain keto acids and derivatives			96.7					1.00514	0.000530996	0.00172291	0.624916	1.54212	0.00419442	0.0027199	0.00398994	0.00506667	0.00682436	0.00347738	0.00423188	0.00330992	0.0037601	0.00382238	0.0028388	0.00429317	0.00590484	0.00478112	0.00580813	0.00798704	0.00263547	0.00321009	0.00332647	0.00224188	0.00218442	0.00286804	0.00338744	0.00362867	0.00261015	0.0022313	0.00259855
LC	11.24_519.3311n	520.338	11.2432		pos	LysoPC(18:2(9Z,12Z))	HMDB0010386	Lipids and lipid-like molecules	Glycerophospholipids	Glycerophosphocholines	***		57.4	91.6	M+H, M+K, M+Na	C26H50NO7P	-2.62029	35.2617	0.00316082	0.143531	0.370467	1.29277	4.22565e+07	3.26868e+07	4.65375e+07	4.5095e+07	3.55883e+07	4.24943e+07	4.08906e+07	2.70971e+07	3.06117e+07	7.2207e+07	3.30995e+07	4.39266e+07	5.53581e+07	3.52345e+07	5.72383e+07	3.42002e+07	3.99461e+07	4.11117e+07	5.54482e+07	3.87944e+07	2.79949e+07	3.34958e+07	3.73074e+07	3.75796e+07	2.88319e+07	3.62748e+07	2.67659e+07
LC	11.73_521.3468n	522.354	11.7326		pos	PC(18:1(11Z)/0:0)	LMGP01050138	Lipids and lipid-like molecules	Glycerophospholipids	Glycerophosphocholines	**	C04230	58.2	95.3	M+H, M+K, M+Na	C26H52NO7P	-2.48256	20.4853	0.0152536	0.293397	0.281201	1.21521	2.27693e+07	1.8737e+07	2.47755e+07	2.22584e+07	1.8726e+07	1.87817e+07	2.38398e+07	1.32534e+07	2.33824e+07	2.93781e+07	1.61657e+07	2.08346e+07	3.48959e+07	1.82402e+07	3.58406e+07	2.4719e+07	2.02847e+07	2.00312e+07	2.91741e+07	1.87163e+07	1.93196e+07	2.07657e+07	1.6975e+07	2.35037e+07	1.70157e+07	2.24445e+07	1.41721e+07
LC	11.23_564.3316m/z	564.332	11.2335		neg	PC(18:2(2E,4E)/0:0)	LMGP01050034	Lipids and lipid-like molecules	Glycerophospholipids	Glycerophosphocholines			55.1	78	M+FA-H	C26H50NO7P	1.72659	14.1642	0.00285609	0.141118	0.36207	1.28527	7.5656e+06	5.8864e+06	8.96046e+06	7.8292e+06	6.46431e+06	7.5617e+06	7.56428e+06	5.04317e+06	5.61877e+06	1.22221e+07	5.71352e+06	7.58217e+06	9.72862e+06	6.58938e+06	1.00627e+07	6.12973e+06	7.11562e+06	6.82154e+06	1.04892e+07	7.0453e+06	5.20473e+06	5.97619e+06	6.06504e+06	6.76079e+06	5.1962e+06	6.99919e+06	4.71643e+06
LC	11.20_477.2837n	478.292	11.2002		pos	LysoPE(18:2(9Z,12Z)/0:0)	HMDB0011507	Lipids and lipid-like molecules	Glycerophospholipids	Glycerophosphoethanolamines	***		58.1	97	M+H-H2O, M+Na, M+H	C23H44NO7P	-3.77197	10.8023	0.00394769	0.159378	0.656334	1.57607	2.53224e+06	1.60668e+06	3.18706e+06	3.32981e+06	1.53278e+06	2.55955e+06	2.1318e+06	963363	1.46372e+06	4.07575e+06	1.2218e+06	5.05962e+06	3.85779e+06	1.19508e+06	4.48855e+06	2.68672e+06	2.00731e+06	1.99894e+06	2.51091e+06	2.02903e+06	1.81304e+06	1.47122e+06	2.44419e+06	1.57809e+06	864021	2.02033e+06	951339
LC	11.52_546.3538m/z	546.354	11.5178		pos	PC(20:3(5Z,8Z,11Z)/0:0)	LMGP01050139	Lipids and lipid-like molecules	Glycerophospholipids	Glycerophosphocholines	*		57.2	91.5	M+H	C28H52NO7P	-2.91786	7.29213	0.0244169	0.367835	0.379811	1.30117	2.6108e+06	2.0065e+06	1.8821e+06	3.11909e+06	3.01619e+06	1.67613e+06	2.10199e+06	1.86458e+06	2.00178e+06	4.55146e+06	1.05919e+06	3.35226e+06	3.22001e+06	2.19689e+06	3.49546e+06	3.1403e+06	2.33044e+06	2.43418e+06	2.8567e+06	2.35065e+06	2.95571e+06	1.54338e+06	2.17885e+06	2.92342e+06	1.22982e+06	3.58282e+06	1.5892e+06
LC	11.73_566.3474m/z	566.347	11.7322		neg	LysoPC(18:1(9Z))	HMDB0002815	Lipids and lipid-like molecules	Glycerophospholipids	Glycerophosphocholines	*		54.5	75.8	M+FA-H	C26H52NO7P	1.96041	7.2285	0.0196924	0.331719	0.272767	1.20812	3.3623e+06	2.78308e+06	4.01451e+06	3.08237e+06	2.89003e+06	2.72313e+06	3.58249e+06	2.09141e+06	3.4832e+06	4.29242e+06	2.2202e+06	2.87629e+06	5.15749e+06	2.91409e+06	5.10872e+06	3.68846e+06	2.90661e+06	2.76834e+06	4.3161e+06	2.8342e+06	2.93364e+06	3.36789e+06	2.36391e+06	3.29991e+06	2.49537e+06	3.4523e+06	2.14424e+06
LC	10.84_517.3157n	518.323	10.8387		pos	LysoPC(18:3(6Z,9Z,12Z))	HMDB0010387	Lipids and lipid-like molecules	Glycerophospholipids	Glycerophosphocholines	**	C04230	55.6	86.3	M+H, M+Na	C26H48NO7P	-2.25536	6.46453	0.000468214	0.0769809	0.950755	1.93288	797636	412666	410402	1.17153e+06	543019	701610	582894	238898	662347	890836	341335	1.46246e+06	1.82684e+06	497704	1.30798e+06	936417	869433	537210	919855	560141	694165	618385	565752	437784	260437	392538	195103
LC	11.19_477.2863n	476.279	11.1874		neg	PE(0:0/18:2(9Z,12Z))	LMGP02050041	Lipids and lipid-like molecules	Glycerophospholipids	Glycerophosphoethanolamines			48.9	49.4	M-H, 2M-H	C23H44NO7P	1.64975	6.11564	0.00311453	0.143479	0.659638	1.57969	828792	524656	1.13153e+06	1.03245e+06	493939	847290	689585	323955	490772	1.29091e+06	359302	1.62696e+06	1.22816e+06	439566	1.45171e+06	885942	651344	628762	901515	657810	615558	501259	752697	538389	283282	710269	330322
LC	11.69_479.2993n	480.307	11.6871		pos	LysoPE(18:1(11Z)/0:0)	HMDB0011505	Lipids and lipid-like molecules	Glycerophospholipids	Glycerophosphoethanolamines	***		57.2	93.4	M+H-H2O, M+H	C23H46NO7P	-3.92897	6.07528	0.00493259	0.174636	0.595119	1.5106	1.01229e+06	670129	1.57634e+06	1.18514e+06	639787	808846	881130	304520	749639	1.55266e+06	467384	1.5202e+06	1.79235e+06	600547	1.64297e+06	1.25206e+06	1.08598e+06	629807	1.04135e+06	811935	690963	729103	877585	778557	336482	741844	373998
LC	11.52_1041.6843m/z	1041.68	11.5178		pos	NeuAcalpha2-3Galbeta-Cer(d18:1/18:0)	56048	Unclassified	Unclassified	Unclassified			38	0	M+Na	C53H98N2O16	3.33425	5.19744	0.0327059	0.419839	0.460755	1.37626	1.00198e+06	728042	672700	1.29764e+06	1.03162e+06	625229	869833	604380	719481	1.81101e+06	346129	1.33782e+06	1.27872e+06	757637	1.78515e+06	1.19505e+06	789050	915370	1.12161e+06	789964	1.08915e+06	491028	841346	1.23109e+06	394499	1.53912e+06	527002
LC	11.30_747.5678m/z	747.568	11.2986		neg	Palmitoyl sphingomyelin	HMDB0061712	Lipids and lipid-like molecules	Sphingolipids	Phosphosphingolipids	*		52.9	80.5	M+FA-H	C39H79N2O6P	2.87208	5.05471	0.00470745	0.173157	-0.915076	0.530316	460175	867738	3305.78	391077	2694.43	478073	589431	480702	489084	348.964	669383	939017	623083	677728	1383.16	586599	639668	673952	715084	1273.66	781439	2.36396e+06	460832	1.28028e+06	569147	637278	609379
LC	1.99_148.0522n	166.086	1.993		pos	3,4-Dihydro-2H-1-benzopyran-2-one	HMDB0036626	Phenylpropanoids and polyketides	3,4-dihydrocoumarins	Unclassified	***	C02274	47	46.2	M+H-H2O, M+H, M+NH4	C9H8O2	-1.50532	4.83561	0.00021424	0.0622044	0.304478	1.23497	1.91317e+06	1.54916e+06	1.98057e+06	1.74494e+06	1.70278e+06	1.69375e+06	1.87288e+06	1.70696e+06	1.53493e+06	2.37413e+06	1.58413e+06	2.14496e+06	2.27136e+06	2.11699e+06	2.19669e+06	2.1787e+06	1.82435e+06	2.11794e+06	2.0346e+06	1.42874e+06	1.84077e+06	1.61467e+06	1.44114e+06	1.43495e+06	1.39662e+06	1.6513e+06	1.49979e+06
LC	4.03_187.0628n	205.097	4.0308		pos	Indoleacrylic acid	HMDB0000734	Organoheterocyclic compounds	Indoles and derivatives	Indoles	*		44.1	31.8	M+H, M+NH4, M+H-H2O	C11H9NO2	-2.58199	4.78808	0.000193188	0.0622044	0.304348	1.23486	2.48874e+06	2.0154e+06	2.65135e+06	2.29378e+06	2.65298e+06	2.14604e+06	2.38744e+06	2.50062e+06	2.11836e+06	2.44987e+06	1.86925e+06	2.54219e+06	2.69782e+06	2.85065e+06	2.04317e+06	3.0916e+06	3.13329e+06	2.88225e+06	2.74153e+06	1.95195e+06	2.28185e+06	2.33441e+06	2.01929e+06	2.11385e+06	2.21741e+06	2.12641e+06	2.21475e+06
LC	0.76_204.1225m/z	204.122	0.762383		pos	L-Acetylcarnitine	HMDB0000201	Lipids and lipid-like molecules	Fatty Acyls	Fatty acid esters	***	C02571	55.7	82.9	M+H	C9H17NO4	-2.68124	4.6078	0.0190597	0.327912	-0.318105	0.802123	1.51962e+06	1.8945e+06	1.86555e+06	1.0723e+06	2.26376e+06	1.35952e+06	1.51787e+06	1.14349e+06	1.83389e+06	1.4775e+06	776569	1.30325e+06	1.07362e+06	1.70817e+06	1.69452e+06	2.40264e+06	954370	1.32243e+06	1.34642e+06	1.64063e+06	2.11636e+06	1.80242e+06	1.29599e+06	1.74819e+06	2.45639e+06	2.02162e+06	1.40927e+06
LC	0.69_162.1120m/z	162.112	0.692883		pos	L-Carnitine	34532	Organic nitrogen compounds	Organonitrogen compounds	Quaternary ammonium salts	**	C00318	56.3	93.2	M+H	C7H15NO3	-2.83327	4.44335	0.00421227	0.163286	0.26127	1.19853	2.07946e+06	1.735e+06	1.63864e+06	1.86438e+06	2.3762e+06	2.14985e+06	2.04593e+06	2.34418e+06	1.96047e+06	3.02954e+06	1.87092e+06	2.01976e+06	2.68122e+06	1.73406e+06	2.05971e+06	1.81037e+06	1.84103e+06	1.97585e+06	2.00019e+06	1.99759e+06	2.10988e+06	1.99416e+06	1.82664e+06	2.23832e+06	2.12385e+06	1.37635e+06	1.86395e+06
LC	8.37_240.0994n	239.092	8.3739		neg	CMPF	45041	Lipids and lipid-like molecules	Fatty Acyls	Fatty acids and conjugates			55.4	79.9	M-H2O-H, M-H	C12H16O5	-1.60048	4.13955	0.00122315	0.0963966	-1.8045	0.286281	141732	495079	96161	49058	140789	64527.8	86799	200911	503323	137944	79632.1	37656.5	52831.4	281162	126363	136491	161831	54197	281873	102934	98418.4	446672	259501	198873	1.24619e+06	316589	260543
LC	11.21_997.6216m/z	997.622	11.2145		pos	PIM1(17:0/18:0)	LMGP15010012	Lipids and lipid-like molecules	Glycerophospholipids	Glycerophosphoinositolglycans			37.6	0	M+H-H2O	C50H95O18P	-0.728412	3.96296	0.00196909	0.115198	1.06932	2.09845	222561	106060	281742	278638	118380	235342	176329	42702.3	96117.7	501887	77042	478186	408516	90035.1	437530	184918	167313	139758	248255	162632	103342	85706.7	173851	115808	51653.3	147012	49017.8
LC	1.24_132.1017m/z	132.102	1.24235		pos	L-Isoleucine	23	Organic acids and derivatives	Carboxylic acids and derivatives	Amino acids, peptides, and analogues	**	C00407	53.5	76.2	M+H	C6H13NO2	-1.70641	3.94571	0.00673753	0.209964	0.291941	1.22429	2.77199e+06	2.26417e+06	3.75626e+06	2.76587e+06	3.04044e+06	2.30537e+06	2.40859e+06	2.37295e+06	1.93356e+06	2.47649e+06	2.1454e+06	2.62979e+06	2.87749e+06	3.16691e+06	2.67531e+06	4.42279e+06	3.5839e+06	2.64792e+06	2.59056e+06	2.5644e+06	2.3039e+06	2.40846e+06	2.31805e+06	2.72375e+06	2.06371e+06	2.62946e+06	1.89951e+06
LC	12.69_850.5619m/z	850.562	12.6937		neg	PC(16:0/22:6(4Z,7Z,10Z,13Z,16Z,19Z))	LMGP01012137	Lipids and lipid-like molecules	Glycerophospholipids	Glycerophosphocholines	*		55.2	90.8	M+FA-H	C46H80NO8P	1.93503	3.64627	0.0375295	0.445876	-0.500852	0.706689	2.73639e+06	3.87213e+06	8.29748e-06	3.94864e+06	19919.9	4.22132e+06	3.57804e+06	1.41276e+06	3.02575e+06	33067.4	3.47082e+06	5.74735e+06	3.52805e+06	2.90177e+06	34162.2	3.00258e+06	4.36779e+06	4.40396e+06	5.09338e+06	43043	3.15904e+06	1.20549e+06	3.46539e+06	4.7511e+06	4.39648e+06	3.5386e+06	3.85398e+06
LC	11.41_569.3465n	570.354	11.4123		pos	LysoPC(22:5(7Z,10Z,13Z,16Z,19Z))	HMDB0010403	Lipids and lipid-like molecules	Glycerophospholipids	Glycerophosphocholines	**	C04230	56.2	88.3	M+H, M+Na	C30H52NO7P	-2.79319	3.52136	0.0202496	0.335598	0.395143	1.31507	680726	517634	383237	1.10061e+06	556916	366885	504988	602517	731270	827738	433632	658684	1.21877e+06	594674	760332	813323	372573	804362	1.09347e+06	451876	657934	363079	576738	541931	401205	664015	433513
LC	11.96_548.3696m/z	548.37	11.9617		pos	LysoPC(20:2(11Z,14Z))	HMDB0010392	Lipids and lipid-like molecules	Glycerophospholipids	Glycerophosphocholines	***	C04230	53.5	74	M+H	C28H54NO7P	-2.59629	3.46905	0.0253536	0.373105	0.356034	1.2799	490468	383207	470923	439201	320971	474204	402058	382530	377891	856454	225554	520955	651278	390651	913387	517736	485294	505713	652914	408119	323053	441152	318395	378689	316167	517083	376260
LC	10.83_562.3160m/z	562.316	10.8283		neg	PC(18:3(9Z,12Z,15Z)/0:0)	LMGP01050038	Lipids and lipid-like molecules	Glycerophospholipids	Glycerophosphocholines	*		53.6	76.2	M+FA-H	C26H48NO7P	1.92869	3.26623	0.000288189	0.0723204	0.978979	1.97107	199436	101181	103473	260245	140492	187636	149047	56721.3	169158	225555	84126.7	355519	459037	134577	324732	231984	214772	130335	242927	141035	177910	155667	126214	116739	62050.1	103283	47518.8
LC	8.39_240.0992n	223.096	8.3946		pos	2-carboxyethyl-5-furanpentanoic acid	LMFA01150056	Lipids and lipid-like molecules	Fatty Acyls	Fatty Acids and Conjugates			49.9	55	M+H-H2O, M+H	C12H16O5	-2.56497	3.17622	0.00099316	0.089347	-1.84147	0.279038	85199.4	305333	76325.3	30490	85390.3	39845.7	51833.8	119180	295743	81805.7	47441.8	23636.4	33529.4	163553	77326.6	77262.4	95424.2	32093.4	168454	62998.2	56454.2	295128	165270	117459	779763	196970	167910
LC	11.68_478.2948m/z	478.295	11.6826		neg	PE(18:1(9Z)/0:0)	40778	Lipids and lipid-like molecules	Glycerophospholipids	Glycerophosphoethanolamines			57.3	92.2	M-H	C23H46NO7P	1.93927	3.1079	0.00829938	0.224838	0.57007	1.4846	304584	205163	585413	349723	216695	234686	263449	100325	231279	449170	127898	422647	506168	189028	476361	380291	315559	177773	305728	245522	209378	277296	279552	236348	112406	239446	117425
LC	11.19_426.3565m/z	426.356	11.1857		pos	Oleoylcarnitine	HMDB0005065	Lipids and lipid-like molecules	Fatty Acyls	Fatty acid esters	***		55.2	84.7	M+H	C25H47NO4	-3.02305	3.04848	0.0154286	0.294605	-0.392013	0.762066	635741	834234	880368	514170	710382	422914	882608	520421	1.03559e+06	805001	571512	366526	444417	447516	1.00959e+06	535065	498364	586931	396068	824513	627120	833208	542977	894026	652190	1.17007e+06	528888
LC	0.72_116.0705m/z	116.071	0.720683		pos	L-Proline	29	Organic acids and derivatives	Carboxylic acids and derivatives	Amino acids, peptides, and analogues	**	C00148	59.1	97.4	M+H	C5H9NO2	-0.498919	2.99558	0.00606323	0.196182	0.405286	1.32435	498226	376204	480056	385436	343899	454606	425379	537003	326359	890262	286534	534574	792049	466741	652019	518799	592489	484726	359992	450035	485340	288421	416193	348049	290402	339177	599560
LC	11.52_590.3475m/z	590.347	11.516		neg	PC(20:3(8Z,11Z,14Z)/0:0)	LMGP01050133	Lipids and lipid-like molecules	Glycerophospholipids	Glycerophosphocholines			54.5	77.5	M+FA-H	C28H52NO7P	2.05673	2.75355	0.0257763	0.376421	0.388269	1.30882	391938	299458	285580	454588	468134	244079	302434	281452	311781	681208	143520	495754	492588	341472	504462	461050	360406	360021	441391	349877	467020	243579	300084	445483	176830	550546	221845
LC	11.55_1017.6842m/z	1017.68	11.5484		pos	PC(DiMe(13,5)/DiMe(13,5))	HMDB0061410	Lipids and lipid-like molecules	Glycerophospholipids	Glycerophosphocholines	*		42.2	30.9	M+K	C56H101NO10P+	4.82335	2.74208	0.0313769	0.413616	0.450869	1.36686	276610	202369	321172	325792	192789	200914	322141	118348	251837	344788	135432	223636	458389	196336	647233	252202	200382	255406	393589	179502	235709	204141	222483	274379	203793	303375	154601
LC	11.65_773.5833m/z	773.583	11.6489		neg	N-Oleoyl-D-sphingomyelin	437	Unclassified	Unclassified	Unclassified			36.2	0	M+FA-H	C41H81N2O6P	2.62503	2.61092	0.0127526	0.268899	-0.799603	0.574507	158833	276469	33741.8	115747	8.29748e-06	154252	161182	63274.9	199092	6.9734	246012	382124	142475	233716	14.5499	202888	367186	216976	219941	8.88823	279192	642568	89213.1	397835	166689	196440	219015
LC	8.47_316.2473m/z	316.247	8.47183		pos	Decanoylcarnitine	HMDB0000651	Lipids and lipid-like molecules	Fatty Acyls	Fatty acid esters	***		55.3	83	M+H	C17H33NO4	-2.8612	2.56782	0.0437145	0.483037	-0.730111	0.602858	200601	332750	583199	60116.6	228105	69238.3	226752	65143.9	730243	75316.5	81154.3	43448.1	73216.5	261038	142868	432443	83335.7	100175	126862	244280	184480	588527	92718.5	175005	613218	515112	144549
LC	14.21_745.5518m/z	745.552	14.2117		neg	SM(d16:1/18:1)	LMSP03010040	Lipids and lipid-like molecules	Sphingolipids	Phosphosphingolipids			55.2	89.1	M+FA-H	C39H77N2O6P	2.36434	2.45708	0.0155137	0.294741	-0.543371	0.686166	287691	419273	573615	510772	422037	275695	312549	8.29748e-06	250159	320573	245267	273226	8.29748e-06	301862	149798	393158	387158	8.29748e-06	268730	459879	321646	939383	382949	347503	302436	479838	252594
LC	11.82_571.3622n	572.369	11.8232		pos	LysoPC(22:4(7Z,10Z,13Z,16Z))	HMDB0010401	Lipids and lipid-like molecules	Glycerophospholipids	Glycerophosphocholines	**	C04230	56.4	91.6	M+H, M+Na	C30H54NO7P	-2.81076	2.43221	0.00759395	0.216167	0.442514	1.35897	249133	183325	174286	299439	239083	138874	197679	204615	203890	426817	179252	239621	407418	165187	295272	270928	191344	351874	320509	170299	257144	134457	213289	245627	127122	233504	224169
LC	1.02_164.0470n	182.081	1.01727		pos	4-methoxy-1-benzofuran-6-ol	HMDB0129375	Organoheterocyclic compounds	Benzofurans	Unclassified	*		49.6	54.7	M+H, M+NH4	C9H8O3	-2.3326	2.40147	0.0081619	0.223014	0.317165	1.24588	818078	656627	1.17037e+06	709461	865176	662716	579333	720971	700525	794004	530741	895519	857875	870629	709080	1.31321e+06	893674	900428	886698	660875	822204	654285	667520	603245	620113	695856	570946
LC	10.80_476.2760m/z	476.276	10.8049		pos	LysoPE(0:0/18:3(9Z,12Z,15Z))	HMDB0011479	Lipids and lipid-like molecules	Glycerophospholipids	Glycerophosphoethanolamines	*		56.1	90.3	M+H	C23H42NO7P	-2.39972	2.39288	0.00118306	0.0952453	1.26951	2.4108	86682.1	35955.8	39336.9	118022	41603.7	95350.7	54284.4	13165.4	64171.6	106929	24451.7	242726	191777	31021.5	143480	112779	80948.5	46905.5	117059	54043.3	68904.9	62119.4	79515.3	28476	14220.3	27534.7	11278.8
LC	0.79_148.0423m/z	148.042	0.7902		pos	Thiomorpholine 3-carboxylate	HMDB0059611	Organic acids and derivatives	Carboxylic acids and derivatives	Amino acids, peptides, and analogues		C03901	51.7	64.4	M+H	C5H9NO2S	-2.84749	2.36295	3.4932e-05	0.0398584	0.346445	1.27142	360464	283512	507178	352297	360265	325479	318459	349211	269853	399355	336028	377015	434770	343886	357843	358854	433437	382416	388923	306327	247223	307276	295801	292958	282754	288730	261624
LC	10.27_370.2942m/z	370.294	10.2667		pos	2-Hydroxymyristoylcarnitine	LMFA07070033	Lipids and lipid-like molecules	Fatty Acyls	Fatty acid esters	*		46.5	40.1	M+H-H2O	C21H41NO5	-2.54378	2.32407	0.00396105	0.159378	-0.7509	0.594233	110834	186516	158501	70081.6	173666	37503.5	159802	61094.1	354556	49332.4	49617.7	49518.8	42166.6	163567	105539	162864	50312.8	88921.1	59356.9	147466	121981	215393	79732.2	128450	237976	309755	95226.5
LC	8.39_181.0854m/z	181.085	8.3946		pos	4-Hydroxy-2,6,6-trimethyl-3-oxo-1,4-cyclohexadiene-1-carboxaldehyde	HMDB0037602	Organic oxygen compounds	Organooxygen compounds	Carbonyl compounds	*		53.5	72.4	M+H	C10H12O3	-2.67378	1.89913	0.00109774	0.0926375	-1.80316	0.286546	31891.3	111296	28131.5	12471.2	31367.6	14844.9	19317.8	43436.3	106781	31320.8	17719.6	9448.18	13492	61081	29642.8	28913.3	36578.8	13206.3	62479.2	23618.2	22083.6	108122	61771.6	42861.1	285574	68630.2	61533.1
LC	0.79_164.0469n	182.081	0.7902		pos	2-Hydroxycinnamic acid	HMDB0002641	Phenylpropanoids and polyketides	Cinnamic acids and derivatives	Hydroxycinnamic acids and derivatives	***	C01772	55	80.1	M+H, M+NH4	C9H8O3	-2.47209	1.89682	0.0225241	0.350392	0.288689	1.22153	761660	623530	1.05779e+06	615383	789439	564936	633822	630844	654440	727189	500721	863558	760555	904742	649953	1.29753e+06	845711	876396	730936	600178	767417	546484	628610	593394	562621	659065	535206
LC	10.12_267.1242m/z	267.124	10.1217		neg	(6S)-dehydrovomifoliol	LMPR0103050009	Lipids and lipid-like molecules	Prenol lipids	Sesquiterpenoids	*	C04223	48.4	45.7	M+FA-H	C13H18O3	1.74579	1.82879	0.0102256	0.244389	-0.765258	0.588348	108739	184820	87282.5	91359.5	81996.4	94046.5	88827.4	123149	104826	99397.8	115627	86624.7	56206.4	296957	111313	108839	83281.8	99194.8	200280	62305.4	74521.4	168183	103916	143038	350675	107737	212945
LC	13.82_366.3720m/z	366.372	13.82		pos	Behenoyl-EA	LMFA08040052	Lipids and lipid-like molecules	Fatty Acyls	Fatty amides			43.9	29.3	M+H-H2O	C24H49NO2	-2.83273	1.80924	0.000685321	0.082493	0.312699	1.24203	469951	378374	319150	391085	525416	451949	674492	445072	436217	440258	530862	604379	309070	420424	504137	587930	450843	318039	567586	557729	394431	398066	384114	375294	335046	371521	380216
LC	0.97_229.1540m/z	229.154	0.973683		pos	Isoproterenol	HMDB0015197	Benzenoids	Phenols	Benzenediols	**	C07056	40	6.6	M+NH4	C11H17NO3	-3.06314	1.74987	0.0314244	0.413616	0.59737	1.51296	148782	98338.7	93120.9	73538	150817	149982	141827	92422.7	114677	479501	134877	82195.3	304022	193696	150298	110113	83663.6	120835	128902	91203.6	131171	90793.1	51014.6	75465.1	83360.5	109961	65296.2
LC	8.43_328.2472m/z	328.247	8.42502		pos	3-hydroxyundecanoyl carnitine	HMDB0061637	Lipids and lipid-like molecules	Fatty Acyls	Fatty acid esters	*		52.4	70	M+H-H2O	C18H35NO5	-2.98734	1.72982	0.0219214	0.348404	-1.03298	0.488701	38635.4	79057.5	65919.8	15819.1	36278.5	22717.6	46862.7	33207.5	72951.7	13591.7	18968.5	16520.5	24657.7	119194	19463.5	40663.2	37016.1	22141	33939.6	28490.3	65670.4	114248	14295.3	33798.6	91866.7	47039.1	51738.1
LC	11.23_504.3110m/z	504.311	11.2335		neg	PE(10:0/10:0)[U]	40415	Unclassified	Unclassified	Unclassified			38.1	0	M-H2O-H	C25H50NO8P	2.67082	1.70158	0.00238891	0.127015	0.385182	1.30602	106499	81544.1	138227	108610	91545.6	106477	106461	67699.4	79306.1	170923	78867.2	108477	137931	92552.6	141389	86098.7	97670.5	97600.9	140111	102598	70928.5	86150.9	90270	101546	73814.6	95598.7	63366.6
LC	6.97_288.2161m/z	288.216	6.9669		pos	(±)-Octanoylcarnitine	85173	Unclassified	Unclassified	Unclassified			55.6	84.4	M+H	C15H29NO4	-2.80314	1.65398	0.0486985	0.507301	-0.715887	0.608831	96898.4	159155	289376	30326.1	94238.5	47940.1	101368	33221.3	344863	43938.6	38969.2	24740.8	37627.2	118997	78389.1	195165	36598.8	50494.4	65281.5	112136	97400.3	272070	42695	80586.9	387513	218739	70694.4
LC	0.79_132.0242n	150.058	0.7902		pos	3-methyl sulfolene	96259	Organoheterocyclic compounds	Dihydrothiophenes	Unclassified			39.4	3.29	M+H, M+NH4	C5H8O2S	-2.20436	1.64356	0.00140002	0.100919	1.1469	2.21437	74718.9	33742.7	133112	28776.5	66093.3	50686.5	99258.3	45222.4	26905.8	206720	25502.9	48675.6	128607	113872	70188.9	92317.2	70925.8	78925	86882.8	32581.9	14404.2	21751.8	13748.4	28074.8	22187.1	43704.5	27390.6
LC	0.76_229.1540m/z	229.154	0.762383		pos	Isoleucylproline	HMDB0011174	Organic acids and derivatives	Carboxylic acids and derivatives	Amino acids, peptides, and analogues	*		41.4	15.9	M+H	C11H20N2O3	-2.93481	1.58547	0.022357	0.350076	0.619684	1.53654	118546	77151.6	70692	68792.3	118398	116510	132304	71481.2	77913.5	362424	108082	56617.2	241083	164533	123476	74484.3	70424.1	103417	112812	70684.5	108254	64269.5	47149.2	61304	75663.2	83640.1	43215.4
LC	9.83_368.2785m/z	368.279	9.82803		pos	11-deoxy-11-methylene-PGD2	LMFA03010103	Lipids and lipid-like molecules	Fatty Acyls	Eicosanoids			47.6	45.5	M+NH4	C21H34O4	-2.88963	1.55992	0.00107142	0.0926375	-0.852981	0.55364	57899.9	104580	58747.5	58455.1	76142.7	34017.7	70440.8	34589.8	182699	45212.5	27281.2	30327.4	17200.1	86321.2	58683.2	59147.2	20260.6	58874.4	52872.2	71870.3	56954.5	82680.7	58581.7	55986	129894	193225	71062.6
LC	1.99_167.0890m/z	167.089	1.993		pos	3-(4-Methyl-3-pentenyl)thiophene	HMDB0038183	Organoheterocyclic compounds	Heteroaromatic compounds	Unclassified			37.4	2.58	M+H	C10H14S	0.759956	1.51431	0.000271476	0.0699674	0.304926	1.23536	186997	151371	197373	172654	167361	165382	181559	163894	148543	230748	153837	208619	222886	205153	214261	213105	183328	208141	199904	138226	177973	158795	140509	136350	137640	161216	146096
LC	12.10_595.2903m/z	595.29	12.1027		neg	PI(18:2(9Z,12Z)/0:0)	LMGP06050010	Lipids and lipid-like molecules	Glycerophospholipids	Glycerophosphoinositols			44	33.9	M-H	C27H49O12P	2.32141	1.50186	0.00726892	0.215137	0.557714	1.47194	93321.7	63400.7	165419	161889	89232.1	78786.6	57991.3	67981.3	57609.1	103580	37430.8	107123	148662	83068	118154	94798	68958.4	76625.5	82518.9	89297.1	83988.2	66312.1	103555	67848.2	32507.9	50547.1	48011.6
LC	11.20_955.5750m/z	955.575	11.2002		pos	PIM1(16:0/16:0)	LMGP15010003	Lipids and lipid-like molecules	Glycerophospholipids	Glycerophosphoinositolglycans			36.4	0	M+H-H2O	C47H89O18P	-0.380702	1.50158	0.00739752	0.215137	2.2057	4.61299	25653.8	5561.22	37585.7	34712	3788.83	27194.3	13784.2	8.29748e-06	2041.35	48390	8.29748e-06	117136	44876.4	2840.06	79078.5	21766	11647.3	5168.75	16728.9	11005.2	9679.54	807.407	15259.6	6833.21	8.29748e-06	9397.35	8.29748e-06
LC	10.14_268.1304n	251.127	10.136		pos	3-carboxy-4-methyl-5-pentyl-2-furanpropanoic acid	HMDB0061643	Lipids and lipid-like molecules	Fatty Acyls	Fatty acids and conjugates	*		48.7	49.9	M+H-H2O, M+H	C14H20O5	-2.65019	1.48103	0.00834283	0.224909	-0.753933	0.592985	78929	133105	67384.5	71014.7	57336.5	74783.1	67452.3	88634.1	75144.2	74020.2	91544.6	63850.3	42963.6	201592	79248.9	76927.6	60494.1	69936.8	141004	43929.9	52390.2	132773	86095.2	104695	269814	71989	145337
LC	10.79_474.2635m/z	474.263	10.7935		neg	LysoPE(0:0/18:3(6Z,9Z,12Z))	HMDB0011478	Lipids and lipid-like molecules	Glycerophospholipids	Glycerophosphoethanolamines	*		41.8	19.9	M-H	C23H42NO7P	1.8332	1.40575	0.00116909	0.0952453	1.30422	2.4695	29958.8	12131.5	13031.8	40071.6	13732.3	32567.5	16488.2	3182.89	20731.8	36361.2	7627.58	81921	67915.4	10762.8	50870.4	40317.9	29742.9	15632.1	43256.7	19033.8	25970.4	20305.2	23670.7	8557.39	4097.49	9927.37	3329.02
LC	0.79_166.0528m/z	166.053	0.7902		pos	L-Methionine S-oxide	63430	Organic acids and derivatives	Carboxylic acids and derivatives	Amino acids, peptides, and analogues	**	C02989	49.2	52.1	M+H	C5H11NO3S	-2.54756	1.38074	0.00110883	0.0927525	0.273539	1.20877	181182	149890	261119	160967	184834	147503	162497	170353	139941	225199	165459	177766	211384	184643	186047	199143	205970	206220	188086	146358	118975	144296	141466	154448	157657	151441	128586
LC	0.98_201.0374m/z	201.037	0.97565		neg	Chrycorin	HMDB0035149	Organoheterocyclic compounds	Oxanes	Unclassified	*		37.1	0.449	M-H2O-H	C12H12O2S	-2.62519	1.38017	0.00319213	0.144266	0.510974	1.42501	77310.5	54252.5	78153.6	93654.4	76637.6	81064.6	91978.4	65399.6	56772.2	86085.2	37245.2	83067.2	77514.5	49072.3	126515	95018.4	77546.5	77874.6	78617.3	53318.1	83364.1	41549.6	103562	61895.4	21827.5	105005	58982.7
LC	11.40_614.3475m/z	614.348	11.3994		neg	PKOHA-PC	LMGP20010011	Lipids and lipid-like molecules	Glycerophospholipids	Oxidized glycerophospholipids			38.1	0	M-H2O-H	C31H56NO10P	1.89856	1.3739	0.0139682	0.281462	0.431146	1.3483	100595	74608.4	63422.4	162998	87635.8	50906.6	74618.1	83303.4	118250	120947	57671.8	94745.2	179308	91389.6	104612	121968	54524.3	119392	162016	65244.2	98347.7	49123.7	79224.1	78884.3	57836.7	101073	55636.8
LC	7.85_314.2316m/z	314.232	7.84577		pos	10-Deoxymethynolide	LMPK04000034	Lipids and lipid-like molecules	Polyketides	Macrolides and lactone polyketides	**	C11993	46.1	37.7	M+NH4	C17H28O4	-3.39091	1.37151	0.0250429	0.372557	-0.52729	0.693857	151445	218265	193917	128414	131884	170936	150905	78283.5	341953	105862	83877.5	112694	74454.4	202611	149348	161879	68094.7	124714	313685	149787	134147	254735	97584.1	104822	343241	282213	133063
LC	11.73_583.3377m/z	583.338	11.7322		neg	Thioperamide	45306	Unclassified	Unclassified	Unclassified			38	0	2M-H	C15H24N4S	1.13225	1.34149	0.049021	0.508113	0.218946	1.16388	193462	166221	255296	159262	164712	147439	201873	128434	200947	240522	135862	170002	283075	170819	278929	204996	170724	161976	247903	170984	182016	214564	125849	191483	139257	192362	132059
LC	4.03_206.0998m/z	206.1	4.0308		pos	(Z)-1-(Methylthio)-5-phenyl-1-penten-3-yne	HMDB0032688	Benzenoids	Benzene and substituted derivatives	Unclassified	*		37.3	0	M+NH4	C12H12S	0.108539	1.33504	0.000221786	0.0622044	0.307162	1.23727	196960	159189	209964	181689	211089	169973	192125	201542	166125	195532	146480	202982	213889	225137	159658	241658	251261	226642	216312	150444	179740	188495	158542	164521	178136	170508	177525
LC	11.23_632.3192m/z	632.319	11.2335		neg	OKHdiA-PE	LMGP20020041	Lipids and lipid-like molecules	Glycerophospholipids	Oxidized glycerophospholipids			37.8	1.44	M-H	C30H52NO11P	-2.11514	1.33249	0.00559906	0.185391	0.246917	1.18667	110562	93170.1	123768	99834.2	93956.2	106477	109848	82166.1	84363.5	153254	97246	117789	139051	105642	134171	93233.4	107637	109266	138042	111358	93576.1	94886.6	86171.7	103085	80431.7	101905	80031.8
LC	11.24_548.2973m/z	548.297	11.2432		pos	Narbomycin	63707	Unclassified	Unclassified	Unclassified			37.8	0	M+K	C28H47NO7	-2.18643	1.33082	0.00267882	0.134449	0.567275	1.48172	54509.1	36787.7	52824.2	53478.3	49683	53479.1	58062.3	29770.6	39258.7	116266	56056	64530	67254.5	41708.9	80586.3	35973.4	46796.8	47255.9	61136.4	55839.2	25712.8	37864.6	31215.1	45898.7	27690	42717.6	22051.9
LC	10.77_398.3255m/z	398.325	10.7714		pos	2-Hydroxyhexadecanoylcarnitine	LMFA07070113	Unclassified	Unclassified	Unclassified	*		45.8	36.2	M+H-H2O	C23H45NO5	-2.49094	1.32132	0.00291126	0.141299	-0.55283	0.681681	63401.7	93007.8	87065	48823.6	76518.6	30559.6	94251.7	48093	129311	64163.8	37643.9	41015	43099.5	60408.9	96373.4	70333.5	35646.1	53197.9	37319.3	78327.6	72480.9	105531	48576.7	82813.7	108998	148459	48638
LC	0.69_163.1152m/z	163.115	0.692883		pos	(S1)-Methoxy-3-heptanethiol	HMDB0032380	Organic oxygen compounds	Organooxygen compounds	Ethers	*		38.4	0.0306	M+H	C8H18OS	0.686009	1.31261	0.00364452	0.155152	0.267364	1.20361	169268	140634	132581	149993	195308	175665	163041	191432	159678	246701	150911	162811	221827	139673	171803	146649	149130	161170	168814	161480	167419	166671	149464	177179	168938	110961	151240
LC	9.88_344.2786m/z	344.279	9.87665		pos	Dodecanoylcarnitine	34490	Lipids and lipid-like molecules	Fatty Acyls	Fatty acid esters	*		49.7	56.1	M+H	C19H37NO4	-2.84269	1.30631	0.0415946	0.469403	-0.623662	0.649021	57346	88357.7	130916	31653.2	88676.7	19467.1	57446.3	22157.4	180363	24371.7	21485.4	18135.6	25225.7	81557.5	48157.4	127237	23230.2	34409.3	32205.3	65838.8	57040.9	134300	38053.7	46323.1	110977	152399	53613.9
LC	9.22_342.2629m/z	342.263	9.21942		pos	2-Hydroxylauroylcarnitine	LMFA07070032	Lipids and lipid-like molecules	Fatty Acyls	Fatty acid esters	*		51.7	66.7	M+H-H2O	C19H37NO5	-2.76996	1.25184	0.00928002	0.234733	-0.766981	0.587646	37016.7	62991.6	53692.8	19521.1	44351.2	13486.4	45837.7	19807.9	125371	15486.2	14913.9	9450.12	11072.8	86670.1	32425.1	43662.8	19428.1	22637.7	40108.1	44222.8	41172.6	67306.9	19246.5	35483.4	89214.9	121240	36990.4
LC	11.95_592.3633m/z	592.363	11.9504		neg	PC(20:2(11Z,14Z)/0:0)	LMGP01050132	Lipids and lipid-like molecules	Glycerophospholipids	Glycerophosphocholines			53	74.6	M+FA-H	C28H54NO7P	2.35354	1.24533	0.0251805	0.372749	0.404978	1.32407	59101.4	44636.2	61300.4	48614.9	35698.5	55265.3	48335.5	47494.4	47511	105891	23539.4	58640.6	82659.8	48502.7	117022	59401.8	57927.8	58037.9	83249	43287.6	40548.1	59116.7	33655.2	42670.9	38182.3	66775.9	44692.1
LC	10.23_372.2424m/z	372.242	10.2342		pos	Gentian Violet	4055	Benzenoids	Benzene and substituted derivatives	Diphenylmethanes			39.5	6.89	M+H	C25H29N3	-2.79517	1.24449	0.0385635	0.452884	-5.51822	0.0218198	1074.47	49242.9	271.595	8.29748e-06	930.379	905.621	98.861	8.29748e-06	452.216	8.29748e-06	8.29748e-06	8.29748e-06	341.865	8.29748e-06	724.969	8.29748e-06	8.29748e-06	11457.8	4505.67	350.604	375.349	26961.8	18935	43036.7	9090.67	89699	6211.29
LC	11.79_530.3229m/z	530.323	11.7933		pos	LysoPE(20:1(11Z)/0:0)	62297	Lipids and lipid-like molecules	Glycerophospholipids	Glycerophosphoethanolamines	*		37.5	0	M+Na	C25H50NO7P	2.24676	1.16913	0.0263596	0.380281	0.787589	1.72619	33963.2	19675.2	35522.2	65769.2	24826.2	11882.4	15971	16026.7	19746.6	70070.6	8867.84	49104.6	84912.5	11836.5	43820.4	64688.3	25424.7	34126.3	14319.4	17147.5	31237	9776.03	43730.4	24184.1	3542.14	26475.7	27532.9
LC	9.81_358.2267m/z	358.227	9.81168		pos	Mepenzolate	HMDB0015591	Benzenoids	Benzene and substituted derivatives	Diphenylmethanes		C07818	47.5	46	M+NH4	C21H26NO3+	4.86009	1.16655	0.0387593	0.454064	-5.61043	0.0204688	887.806	43373.6	507.502	8.29748e-06	557.253	793.533	8.29748e-06	8.29748e-06	8.29748e-06	8.29748e-06	194.073	8.29748e-06	8.29748e-06	8.29748e-06	301.694	8.29748e-06	8.29748e-06	10293.1	3542.19	475.859	203.132	26147.6	17171.5	34825.5	7729.11	83168.9	4879.48
LC	0.96_132.0243n	150.058	0.95905		pos	THTC	68817	Unclassified	Unclassified	Unclassified			48.9	49.8	M+H, M+NH4	C5H8O2S	-1.84556	1.10418	0.040132	0.461082	0.722616	1.65017	55488.8	33626.1	79508.3	17744	35822.8	41811.7	55139.8	35013.4	13047.9	173210	16164.8	35735.6	86781.7	77642.5	54372.3	82435.8	52415.2	89804.6	70834.4	26227.5	10574.9	16604.3	9938.34	17845.8	14106.5	36883.3	56321.6
LC	11.19_525.2840n	526.291	11.1857		pos	LysoPE(0:0/22:6(4Z,7Z,10Z,13Z,16Z,19Z))	HMDB0011496	Lipids and lipid-like molecules	Glycerophospholipids	Glycerophosphoethanolamines	*		54.6	79.2	M+H, M+Na	C27H44NO7P	-2.95939	1.09268	0.037546	0.445876	-0.261074	0.834467	977076	1.1709e+06	1.44583e+06	1.35697e+06	811234	603396	854075	906115	986845	1.48658e+06	676041	713066	917087	735769	1.0455e+06	1.04739e+06	843562	871811	1.2595e+06	957980	1.04568e+06	937787	1.35416e+06	1.10076e+06	1.04676e+06	1.78011e+06	909173
LC	12.58_445.3664m/z	445.366	12.5842		pos	Schleicherastatin 5	91034	Lipids and lipid-like molecules	Steroids and steroid derivatives	Stigmastanes and derivatives	*		36.5	0	M+H	C29H48O3	-2.84164	1.0847	8.74425e-05	0.0488657	-0.873428	0.545848	43461.9	79622.7	9371.12	39514	62608.9	31461	77291.6	20876.7	46627.5	54750.2	58762.4	58885.6	12351	45985.2	56755.8	52943	47903.3	13920.2	38430.7	51743.2	45595.4	103371	142777	87749.8	63430.4	67100.7	98179.9
LC	10.93_452.2759m/z	452.276	10.9347		pos	LysoPE(16:1(9Z)/0:0)	HMDB0011504	Lipids and lipid-like molecules	Glycerophospholipids	Glycerophosphoethanolamines	***		56	89.6	M+H	C21H42NO7P	-2.71143	1.06333	0.0294067	0.401177	0.962678	1.94892	29297	15032.4	19861.2	42509.8	15885.9	11764	14998.6	6896.83	10300.8	38230.1	7222.57	69359.8	81596.6	8076.63	59644.6	73679.4	23320.6	12037.3	8923.9	13395.8	38938.6	10703.3	20255.9	16099.1	7572.08	21330.3	7341.22
LC	10.15_358.2941m/z	358.294	10.152		pos	PGE1 alcohol	LMFA03010053	Lipids and lipid-like molecules	Fatty Acyls	Eicosanoids			39.4	6.48	M+NH4	C20H36O4	-3.22481	1.05048	0.0237672	0.36263	-1.01537	0.494701	16052.4	32448.7	29624.2	5811.98	12431.1	6965.09	13289.6	22429.7	15168.2	11953.2	9722	5058.85	5208.59	87716.9	8054.6	10244.9	11123.5	11987.8	11433.1	8338.17	18434.4	34444.2	7095.15	14855.1	71472	29906.1	31576.9
LC	1.24_133.1049m/z	133.105	1.24235		pos	2-Heptanethiol	HMDB0032303	Organosulfur compounds	Thiols	Alkylthiols	*		37	0	M+H	C7H16S	2.4141	1.02216	0.00728822	0.215137	0.294992	1.22688	187756	153035	252603	185654	207607	154325	160946	159334	131580	168062	145579	175657	195674	213325	181273	304129	244757	180807	174162	175656	156231	162552	158857	186443	139957	177011	126166
LC	14.97_336.3250m/z	336.325	14.9717		pos	2-amino-14,16-dimethyloctadecan-3-ol	LMSP01080031	Unclassified	Unclassified	Unclassified			52.7	71.2	M+Na	C20H43NO	4.07716	1.00374	0.0476936	0.50144	-0.099793	0.933167	317410	340143	299006	295505	328676	287736	276497	328489	314058	331882	329789	270709	335191	338491	322501	292165	410561	281215	293762	373115	321447	354750	340658	341827	290899	305647	293177
[truncated: 13 more columns]

## Sheet: A_C
Dataclass	ID	m/z	Retention time (min)	Average RI	Ion mode	Metabolites	Compound ID	Super Class	Class	Sub Class	level	kegg	Score	Fragmentation Score	Adducts	Formula	Mass Error (ppm)	VIP	P-value	adj.P-value	log2(FC)	FC	average(A)	average(C)	A01	A02	A03	A04	A05	A06	A07	A08	A09	A10	A11	A12	A13	A14	A15	A16	A17	A18	A19	C01	C02	C03	C04	C05	C06
GC	408	340.2	19.423	582699		Formononetin	HMDB0005808	Phenylpropanoids and polyketides	Isoflavonoids	O-methylated isoflavonoids			75					3.31165	0.0477515	0.109505	-2.74323	0.14935	6.86092e-06	4.59385e-05	1.12452e-08	1.12452e-08	1.12452e-08	0.000105494	5.49307e-06	1.12452e-08	1.12452e-08	1.12452e-08	1.12452e-08	1.12452e-08	1.12452e-08	1.91903e-05	1.12452e-08	1.12452e-08	1.12452e-08	1.12452e-08	1.12452e-08	1.12452e-08	1.12452e-08	7.02802e-06	5.08609e-07	1.12452e-08	3.44783e-05	1.12452e-08	7.22177e-07
GC	517	202.1	22.473	747461		L-tryptophan	HMDB0000929	Organoheterocyclic compounds	Indoles and derivatives	Indolyl carboxylic acids and derivatives			76					3.19428	2.72927e-10	9.49027e-09	2.65683	6.30646	0.369379	0.0585715	0.442943	0.437657	0.458729	0.380546	0.423631	0.389275	0.347116	0.389117	0.313185	0.451766	0.456689	0.556063	0.339991	0.586738	0.381233	0.335542	0.0280985	0.0214821	0.278399	0.0157874	0.115696	0.0280753	0.0345464	0.0254171	0.0391537
GC	379	204.1	18.444	582661		L-sorbose	HMDB0001266	Organic oxygen compounds	Organooxygen compounds	Carbohydrates and carbohydrate conjugates			94.4					2.94063	0.0188633	0.056405	-1.5141	0.350115	0.0230551	0.06585	0.00723215	0.00028014	0.00216309	0.00293588	0.00104139	0.000417909	0.000425381	0.00152771	0.000302564	0.00159295	0.000691505	0.000883525	0.00609355	0.0148028	0.0916866	0.0884292	0.0961748	0.0629015	0.058464	0.00308211	0.00415334	0.0294702	0.0333279	0.0599103	0.0455574
GC	210	234.1	13.663	381094		Arabino-hexos-2-ulose, bis(dimethyl acetal)							94.1					2.82008	7.70689e-05	0.00064223	3.71534	13.1349	0.000916739	6.97939e-05	0.000250491	0.000961388	0.000648383	0.000995289	0.00167689	0.000674678	0.00186413	0.000866325	0.00105091	0.00150581	0.0015477	0.00324048	0.000936451	0.00107143	3.57402e-05	1.83403e-05	2.40308e-05	4.4691e-05	4.88952e-06	0.000139955	0.000166209	0.000263247	0.000246658	1.94813e-05	5.50182e-05
GC	373	217.1	18.288	582655		D-fructose	HMDB0000660	Organic oxygen compounds	Organooxygen compounds	Carbohydrates and carbohydrate conjugates			93.1					2.34219	0.00251632	0.0106594	-1.3658	0.388021	0.0562153	0.144877	0.045674	0.00300953	0.015642	0.0243899	0.0190244	0.00357746	0.00321184	0.0301488	0.0096143	0.010228	0.0115631	0.0100772	0.0947852	0.0634269	0.162975	0.16228	0.168234	0.116305	0.113925	0.0327811	0.0326849	0.0608956	0.06021	0.123394	0.109646
GC	170	240.071	11.624	381031		Pyrrole-2-carboxylic acid	HMDB0004230	Organoheterocyclic compounds	Pyrroles	Pyrrole carboxylic acids and derivatives			81.4					2.23905	3.9732e-15	4.03942e-13	-1.22358	0.42822	0.000142965	0.00033386	8.77804e-05	9.17737e-05	9.2002e-05	0.000116482	0.000173012	0.000120784	0.000117345	0.000180033	0.000126607	0.000130812	0.000173993	0.000161172	0.00018141	0.000160185	0.000178943	0.000127393	0.000175578	0.000189775	0.000131264	0.00029472	0.000255899	0.000254876	0.000295232	0.000298282	0.000309883
GC	305	326.103	16.47	487288		Taurine	HMDB0000251	Organic acids and derivatives	Organic sulfonic acids and derivatives	Organosulfonic acids and derivatives			98.6					1.99702	1.02578e-05	0.000107884	1.41046	2.65822	0.00223983	0.000842604	0.00165005	0.00311686	0.00171166	0.00225282	0.00281562	0.00234633	0.00502166	0.00263616	0.00282928	0.00225914	0.000993371	0.00310803	0.00255113	0.00413559	0.00163048	0.000891316	0.000857157	0.000899547	0.000850523	0.000484509	0.00103256	0.00113659	0.000917684	0.00126297	0.00087293
GC	77	85.1167	8.051	262330		Dodecanoic acid, isopropanol ester							71.8					1.99589	4.19965e-07	9.14924e-06	1.10341	2.14862	0.00600795	0.00279619	0.00880332	0.00543025	0.00590481	0.00826328	0.00486696	0.00381207	0.00471275	0.00889528	0.00576138	0.00751069	0.00573056	0.00715836	0.00644146	0.00628656	0.00501352	0.00404865	0.00417795	0.00684076	0.00449236	0.00033784	0.00166305	0.00476326	0.00513694	0.00208874	0.00215487
GC	220	188.103	13.96	381104		Alloxanoic acid							87.7					1.98299	2.41752e-06	3.51116e-05	-0.989603	0.503616	0.00625315	0.0124165	0.00574833	0.00211912	0.0041473	0.00500171	0.00441562	0.00255999	0.00255475	0.00508739	0.0026936	0.00322131	0.0046504	0.00385524	0.00432373	0.00406671	0.0146197	0.0104442	0.0126758	0.0143985	0.0122265	0.013103	0.00815475	0.00961707	0.0108771	0.0129116	0.0136617
GC	426	154.1	19.82	582715		L-histidine	HMDB0000177	Organic acids and derivatives	Carboxylic acids and derivatives	Amino acids, peptides, and analogues			90.2					1.9497	1.47043e-06	2.63813e-05	1.23714	2.3573	0.152928	0.0648742	0.216886	0.236643	0.162884	0.201525	0.129155	0.190002	0.151484	0.195086	0.200431	0.141513	0.218069	0.230964	0.125218	0.161734	0.0811153	0.0740157	0.0730783	0.0592287	0.0566011	0.00944854	0.0112737	0.0856198	0.0667452	0.0762549	0.0714697
GC	262	202.102	15.104	487241		Tryptophol	HMDB0003447	Organoheterocyclic compounds	Indoles and derivatives	Indoles			79.2					1.9317	0.0042898	0.0169921	-0.832492	0.561558	0.0012025	0.00214136	0.00141	6.53026e-05	0.000631096	0.000800124	0.000726933	4.0531e-05	4.81795e-05	0.000893268	0.000114901	0.000218369	0.00062243	0.00102489	0.000966448	0.00116453	0.00418196	0.00248588	0.00258629	0.00253086	0.00233547	0.0032238	0.00309003	0.00120807	0.00129156	0.00155442	0.00207845
GC	288	333.154	15.972	487271		Galacturonic acid	HMDB0002545	Organic oxygen compounds	Organooxygen compounds	Carbohydrates and carbohydrate conjugates			78.9					1.89736	3.14278e-05	0.000309209	-1.26719	0.415469	0.000339833	0.00081795	0.000386698	9.76449e-05	0.000375995	0.000157524	0.00021976	0.000100127	0.000160011	0.000197908	9.51223e-05	0.000211804	0.000363821	0.000230087	0.000271735	0.000463317	0.00060622	0.000629617	0.000625335	0.000671799	0.000592292	0.000545389	0.000542686	0.000494711	0.000507818	0.00100682	0.000836647
GC	391	347.172	18.814	582675		Sophorose							90.6					1.78527	3.73747e-06	4.95621e-05	-0.930964	0.524508	0.00581535	0.0110872	0.00619854	0.00131799	0.00603519	0.00707775	0.00482844	0.00106056	0.000890481	0.00778643	0.00156287	0.00659622	0.00435699	0.0034163	0.0114333	0.0062714	0.00972955	0.00876342	0.00869533	0.00734479	0.00712605	0.0176285	0.0181028	0.00754686	0.00749266	0.00926201	0.0100966
GC	390	217.1	18.802	582675		Ethyl beta-d-galactofuranoside							85.8					1.77393	6.28819e-06	7.37653e-05	-0.907525	0.533099	0.360461	0.676162	0.357435	0.0647007	0.370609	0.432852	0.334473	0.0570745	0.0474644	0.361041	0.0933249	0.395246	0.271961	0.207194	0.854338	0.360479	0.591693	0.569233	0.594971	0.449047	0.435625	0.901209	0.901539	0.388321	0.392104	0.518494	0.604947
GC	386	271.103	18.681	582670		Trehalose-6-phosphate	HMDB0001124	Organic oxygen compounds	Organooxygen compounds	Carbohydrates and carbohydrate conjugates			77.4					1.74671	0.00159778	0.00773529	-1.20934	0.432467	0.00545465	0.0126129	0.00459842	6.66558e-05	0.00143704	0.00276805	0.00350762	0.000147497	0.000153006	0.00797331	0.000498268	0.000655883	0.00368277	0.00343155	0.00434279	0.00183622	0.0132316	0.0137102	0.0149104	0.0145649	0.0121223	0.000433208	0.00054649	0.0016976	0.00134311	0.0141781	0.0123653
GC	293	117.099	16.097	487276		D-xylulose	HMDB0001644	Organic oxygen compounds	Organooxygen compounds	Carbohydrates and carbohydrate conjugates			77.7					1.72669	0.00608042	0.0223437	-0.797793	0.575228	0.00192212	0.00334148	0.00203825	0.000240243	0.000949003	0.00232965	0.00139564	0.000262631	0.000115833	0.00354854	0.000361891	0.00060684	0.00149938	0.00141505	0.00124401	0.000888945	0.0061766	0.00372466	0.00360447	0.00313792	0.00298064	0.00288761	0.0028981	0.00247295	0.00258945	0.00303488	0.00309461
GC	428	174.1	19.833	582715		L-lysine	HMDB0000182	Organic acids and derivatives	Carboxylic acids and derivatives	Amino acids, peptides, and analogues			94.1					1.71253	1.70223e-06	2.73253e-05	1.00611	2.00849	0.441306	0.219721	0.674884	0.599259	0.464177	0.462004	0.476049	0.470152	0.377337	0.648965	0.514739	0.397947	0.602362	0.584605	0.436313	0.557072	0.265413	0.215381	0.216864	0.211897	0.209398	0.102924	0.10526	0.285244	0.281356	0.2568	0.193961
GC	389	217.1	18.802	582675		Xylofuranose							95.3					1.71036	8.30555e-06	9.38219e-05	-0.888859	0.540041	0.337818	0.625541	0.357436	0.0647006	0.370556	0.423706	0.325804	0.0570559	0.0474558	0.361041	0.0933237	0.389058	0.265703	0.207187	0.5093	0.360448	0.578193	0.558	0.583354	0.439943	0.426271	0.900593	0.900952	0.386875	0.390224	0.510968	0.604966
GC	385	290.123	18.64	582669		N-(2-acetamido)iminodiacetic acid							85.6					1.70145	7.73494e-11	3.37023e-09	-0.769699	0.58654	0.00794204	0.0135405	0.00308244	0.00331755	0.00471832	0.00657098	0.00681862	0.00624387	0.0074304	0.00780365	0.00692625	0.0080309	0.00865499	0.00905479	0.0100752	0.0106282	0.0101781	0.0101272	0.010545	0.0101822	0.0105102	0.0120067	0.0136411	0.0152844	0.0138787	0.0149799	0.015275
GC	11	89.0754	5.5	262181		Methyl 2-(2-hydroxyethoxy)acetate							82.4					1.69018	2.63168e-06	3.64847e-05	-0.851808	0.55409	0.00363416	0.00655879	0.00411981	0.0010742	0.00375338	0.00322058	0.00418623	0.00117584	0.00103854	0.00473374	0.00142615	0.0029909	0.00279859	0.00325676	0.0048721	0.00218336	0.00454749	0.00534544	0.00696663	0.00626031	0.00509895	0.00875263	0.00739281	0.00624655	0.00939059	0.00411319	0.00521436
GC	393	147.1	18.942	582680		1,5-anhydroglucitol	HMDB0002712	Organic oxygen compounds	Organooxygen compounds	Carbohydrates and carbohydrate conjugates			95.1					1.67885	5.37624e-06	6.83231e-05	0.947598	1.92866	0.552477	0.286457	0.492981	0.286044	0.55141	0.693654	0.420101	0.45907	0.876522	0.435622	0.908158	0.226465	0.66678	0.737115	0.607633	0.854689	0.404752	0.464696	0.469901	0.469854	0.471625	0.20993	0.209302	0.228414	0.231964	0.263627	0.282471
GC	591	202.1	24.344	819707		N-acetyl-d-tryptophan							78.3					1.6686	0.0137504	0.0446157	-0.6777	0.625161	0.00471597	0.00754361	0.00366381	0.000542531	0.00257243	0.00436293	0.00319458	0.000614058	0.000450919	0.00419009	0.000946197	0.0012071	0.00272261	0.00356051	0.00320475	0.00270042	0.0124193	0.0108802	0.0109512	0.0116031	0.00981671	0.00997334	0.00951193	0.00385806	0.00463242	0.00698244	0.0135048
GC	272	274.2	15.521	487256		N-acetylaspartate	HMDB0000812	Organic acids and derivatives	Carboxylic acids and derivatives	Amino acids, peptides, and analogues			84.5					1.65113	0.0390371	0.0975927	-0.598766	0.660318	0.00887556	0.0134413	0.00966253	0.000484381	0.00541532	0.00684895	0.00513328	0.000527242	0.000319547	0.00668494	0.000920479	0.00158347	0.00505165	0.00699487	0.00774068	0.00680598	0.0268056	0.0180419	0.0190646	0.020909	0.0196412	0.00874595	0.00857989	0.00669529	0.00710459	0.0111822	0.0137321
GC	217	85.1018	13.897	381102		Tetracosane							92.8					1.64357	1.28629e-33	3.92317e-31	0.627117	1.54447	0.00342392	0.00221688	0.00327073	0.00346399	0.00330021	0.00332079	0.00326343	0.00353949	0.00341907	0.00339776	0.00355846	0.0033944	0.00347047	0.00335427	0.00363203	0.00337705	0.00336751	0.00352997	0.00356933	0.00344157	0.00338386	0.00225507	0.00222023	0.00215355	0.00216882	0.00221375	0.00229432
GC	106	226.058	9.085	262391		Adrenaline	HMDB0000068	Benzenoids	Phenols	Benzenediols			68.4					1.61985	3.27359e-11	1.66407e-09	-0.674322	0.626627	0.000298081	0.000475691	0.000264411	0.000230048	0.000278657	0.000248071	0.000270852	0.000239299	0.000274876	0.000301555	0.000261177	0.000339826	0.000267907	0.000376462	0.000316274	0.000330234	0.000287543	0.000289515	0.000409485	0.000402108	0.00027524	0.000447352	0.000485766	0.000604759	0.000617438	0.000421475	0.000423659
GC	430	319.2	19.842	582715		Sorbitol	HMDB0000247	Organic oxygen compounds	Organooxygen compounds	Carbohydrates and carbohydrate conjugates			96.5					1.60011	1.61911e-06	2.73253e-05	0.839756	1.78975	0.0429965	0.0240238	0.0607299	0.0511981	0.0415137	0.0416106	0.0430066	0.0397762	0.0331754	0.055017	0.0566649	0.0640026	0.0519378	0.0514051	0.0379457	0.0488128	0.0390682	0.0248218	0.0251789	0.0257025	0.0253663	0.0134533	0.0145153	0.0263271	0.0266795	0.0264006	0.0440245
GC	473	218.1	21.32	668791		2-hydroxyhippuric acid	HMDB0000840	Benzenoids	Benzene and substituted derivatives	Benzoic acids and derivatives			70					1.59236	0.0193416	0.0572738	-1.1572	0.448383	0.00293804	0.00655252	0.00347013	0.000584333	0.000862018	0.00219831	0.0022927	0.000451281	0.000665732	0.00442836	0.000531862	0.000812607	0.00167727	0.00164162	0.00335774	0.00149583	0.00671189	0.00564268	0.00515552	0.00694768	0.00689522	0.00166952	0.00156093	0.0011533	0.00143224	0.0043372	0.00421888
GC	375	204.1	18.313	582656		D-mannose	HMDB0000169	Organic oxygen compounds	Organooxygen compounds	Carbohydrates and carbohydrate conjugates			98.8					1.56949	0.000759762	0.00406539	-0.685909	0.621614	0.0803118	0.129199	0.0863714	0.00673323	0.0865427	0.129649	0.0527264	0.0118761	0.0106233	0.153238	0.0325994	0.0418304	0.0576027	0.0513422	0.129418	0.0706593	0.173487	0.115823	0.119711	0.099126	0.0965662	0.112435	0.113671	0.083285	0.0834056	0.0923241	0.122411
GC	368	295.088	18.201	582652		Terephthalic acid	HMDB0002428	Benzenoids	Benzene and substituted derivatives	Benzoic acids and derivatives			74.7					1.51424	1.21912e-11	9.29581e-10	0.608349	1.52451	0.00577083	0.00378536	0.00692063	0.006521	0.00593367	0.00633319	0.00682498	0.00628594	0.00705121	0.00657767	0.00568799	0.00587989	0.00521028	0.00548064	0.00555462	0.00610719	0.00502519	0.00466782	0.00442915	0.00400535	0.00514932	0.00364895	0.00395393	0.00376757	0.00396368	0.0039633	0.00390331
GC	179	247	11.99	381042		Erythrono-1,4-lactone	HMDB0000349	Organoheterocyclic compounds	Lactones	Gamma butyrolactones			90.6					1.5105	6.96383e-05	0.000624697	0.79563	1.73584	0.000166734	9.60543e-05	0.000125098	0.000167463	0.000107677	0.000166561	0.000231708	0.000122379	0.000207271	0.000191536	0.00017291	0.000184703	0.000235755	0.000327354	0.000143221	0.000107696	0.000182027	0.000132485	0.000143459	0.000121474	9.7175e-05	5.02835e-05	5.90534e-05	0.000116087	8.21435e-05	8.53256e-05	9.649e-05
GC	516	342.185	22.435	747459		D-myo-inositol 4-phosphate	HMDB0001313	Organic oxygen compounds	Organooxygen compounds	Alcohols and polyols			79.9					1.49182	9.6604e-06	0.000105229	0.778238	1.71503	0.00930151	0.00542351	0.00531995	0.0133875	0.00831045	0.00762264	0.0126973	0.00715924	0.00969252	0.00688525	0.00545132	0.00824926	0.00601382	0.00607208	0.0143672	0.00927129	0.0115823	0.0111931	0.0112767	0.0111286	0.0110482	0.00288503	0.00263366	0.00614665	0.00604366	0.00589696	0.00570429
GC	25	89.0667	6.059	262214		Methoxyamine							84.2					1.48153	0.0347527	0.0890721	-1.36127	0.389239	0.0014505	0.00372651	0.00192428	0.00102319	0.00103262	0.00242415	0.00175605	0.00159419	0.00120557	0.00108275	0.000913736	0.00153634	0.000794547	0.00103887	0.00101986	0.00109437	0.00141656	0.00168408	0.0016649	0.00230527	0.00204823	0.0169802	0.0156048	0.00304438	0.00382576	0.00179999	0.00173119
GC	546	94.9	23.256	747515		Lithocholic acid	HMDB0000761	Lipids and lipid-like molecules	Steroids and steroid derivatives	Bile acids, alcohols and derivatives			70.4					1.47318	0.00104562	0.00540531	-0.930973	0.524505	0.000122414	0.00023339	0.000170898	5.5459e-05	5.96931e-05	1.61978e-05	0.000147489	0.000110585	0.000149929	6.12713e-05	5.50408e-05	3.50169e-05	3.60137e-05	0.000132804	0.000227581	0.000268901	8.46876e-05	2.78276e-05	0.000257813	0.000231906	0.000196757	0.000172799	0.000262414	3.76517e-05	0.000247834	0.000241521	2.50299e-05
GC	323	277.13	17.068	487309		Indoxyl sulfate	HMDB0000682	Organic acids and derivatives	Organic sulfuric acids and derivatives	Arylsulfates			92.5					1.4398	0.0171643	0.0532764	-1.14884	0.450986	0.000633486	0.00140467	0.0004862	0.000267268	0.000381018	0.00031844	0.000604679	0.000569531	0.000319824	0.000260085	0.000436429	0.000131203	0.000109533	0.000927113	0.00037374	0.000535886	0.00102377	0.000729415	0.000833056	0.00201134	0.00171769	0.0016298	0.00154773	0.00456558	0.00462459	0.000980272	0.00178239
GC	371	359.138	18.248	582653		Lactobionic acid							83.2					1.42422	0.0180132	0.0549404	-0.637263	0.642931	0.00727869	0.0113211	0.00652971	0.000540746	0.00454767	0.00652661	0.00784287	0.000729718	0.000390538	0.0145847	0.00104992	0.00291324	0.00577678	0.00670564	0.00808027	0.00402459	0.0164994	0.0140047	0.0148323	0.0118623	0.0108535	0.00462911	0.00478197	0.0047107	0.00580553	0.0136009	0.00962693
GC	269	357.092	15.439	487253		Phosphoglycolic acid	HMDB0000816	Organic acids and derivatives	Organic phosphoric acids and derivatives	Phosphate esters			89.7					1.40661	1.12537e-06	2.14524e-05	-0.584897	0.666697	0.000367299	0.000550923	8.71461e-05	0.00013247	0.000214025	0.000279228	0.000351955	0.000276166	0.000333881	0.000378559	0.000341203	0.000346539	0.000445345	0.000453479	0.000503195	0.000554965	0.000520938	0.000505703	0.000392608	0.000375811	0.00048546	0.00049167	0.000621317	0.000618395	0.000509833	0.000635185	0.000595385
GC	232	176.1	14.307	381115		L-methionine	HMDB0000696	Organic acids and derivatives	Carboxylic acids and derivatives	Amino acids, peptides, and analogues			95					1.4044	6.05777e-05	0.000559885	0.777912	1.71465	0.0157117	0.00916325	0.0241829	0.0162854	0.0165372	0.0142636	0.0180953	0.0137488	0.0111435	0.0267929	0.0132554	0.0157758	0.0247287	0.0212533	0.0156486	0.020288	0.0105001	0.0114783	0.0118546	0.00657398	0.00611671	0.0088588	0.00884011	0.00738055	0.007292	0.00978978	0.00861252
GC	150	142.1	10.739	323188		L-proline	HMDB0000162	Organic acids and derivatives	Carboxylic acids and derivatives	Amino acids, peptides, and analogues			96.2					1.39363	0.000261123	0.00156162	0.706553	1.6319	0.197434	0.120984	0.185149	0.211429	0.149267	0.191617	0.19324	0.231354	0.154639	0.366154	0.12882	0.232306	0.322235	0.239044	0.264453	0.250733	0.152365	0.123551	0.107077	0.11815	0.129667	0.0670933	0.0745516	0.133052	0.120255	0.161641	0.212607
GC	372	129.088	18.283	582655		Methyl alpha-d-glucofuranoside							90					1.38239	0.0146864	0.0471512	-0.844189	0.557024	0.0131586	0.023623	0.00761465	0.00154977	0.00430045	0.010051	0.00938189	0.00180032	0.00204616	0.0196721	0.0017499	0.00418226	0.00567805	0.00471725	0.031644	0.016719	0.0311991	0.0279493	0.0293765	0.0205855	0.0197958	0.000851356	0.0112966	0.0126279	0.0129227	0.0202994	0.0154611
GC	90	130.1	8.582	262362		2-aminoisobutyric acid	HMDB0001906	Organic acids and derivatives	Carboxylic acids and derivatives	Amino acids, peptides, and analogues			96.1					1.3764	0.000791241	0.00416084	0.81459	1.7588	0.0281131	0.0159843	0.0376405	0.0250376	0.0400451	0.0233566	0.0325685	0.0312069	0.024942	0.0543183	0.0221525	0.0164076	0.051799	0.0381923	0.0315159	0.0245047	0.0222205	0.0185202	0.0192132	0.0102934	0.0102141	0.00643771	0.00625554	0.0236097	0.0235057	0.00923191	0.0113072
GC	496	257.124	21.82	668818		Myristyl myristate							79.6					1.36268	4.0901e-10	1.24748e-08	-0.514257	0.700153	0.00212466	0.00303456	0.00138446	0.00182167	0.00155773	0.0021076	0.0023727	0.00202914	0.00207374	0.00229343	0.00191609	0.00245888	0.00220874	0.00257841	0.00195158	0.0024824	0.00259139	0.00211127	0.00208822	0.00221058	0.00213053	0.00312894	0.00276288	0.00332131	0.00326257	0.0036849	0.00289517
GC	617	334.2	25.1	886681		Hexaric acid	HMDB0000639	Organic oxygen compounds	Organooxygen compounds	Carbohydrates and carbohydrate conjugates			55.3					1.36197	0.000217412	0.00138147	0.73629	1.66589	0.00470278	0.00282299	0.00676569	0.00575028	0.00596545	0.0062234	0.00386054	0.00323936	0.00317915	0.00399413	0.00225257	0.00248202	0.00347152	0.00338034	0.00489086	0.00327048	0.0049156	0.00394251	0.00808132	0.0093236	0.00436401	0.00212028	0.00280083	0.00403557	0.00358132	0.00327614	0.0032215
GC	62	116.1	7.405	262293		L-alanine	HMDB0000161	Organic acids and derivatives	Carboxylic acids and derivatives	Amino acids, peptides, and analogues			95.6					1.35556	7.17575e-05	0.000625315	0.687432	1.61041	0.698483	0.433728	0.723285	1.01544	0.614979	0.976474	0.820474	0.47346	0.55535	0.997578	0.358367	0.921133	0.930128	0.615154	0.966353	0.816237	0.457952	0.55187	0.551233	0.462864	0.462841	0.478315	0.486579	0.401022	0.388495	0.657835	0.365413
GC	656	315.1	27.336	886910		Adenosine-5'-monophosphate	HMDB0000045	Nucleosides, nucleotides, and analogues	Purine nucleotides	Purine ribonucleotides			83.1					1.34143	0.000143324	0.000993497	0.725497	1.65347	0.00150063	0.000907562	0.00135297	0.000829325	0.0014668	0.00110926	0.00209093	0.000819766	0.00148327	0.00126525	0.00118406	0.00184038	0.000710232	0.00175627	0.00196312	0.00180228	0.00189519	0.00134015	0.00106548	0.00245493	0.00208224	0.000505196	0.00030207	0.00162048	0.00147461	0.000866338	0.000737232
GC	604	91.0784	24.633	886634		Docosahexaenoic acid	HMDB0002183	Lipids and lipid-like molecules	Fatty Acyls	Fatty acids and conjugates			92.8					1.33583	0.00019736	0.00128074	-0.714577	0.609384	0.00300131	0.00492516	0.00542739	0.00270029	0.00334692	0.00229367	0.00198121	0.00257297	0.00367265	0.00261514	0.00181565	0.00188504	0.00215063	0.00164185	0.00295136	0.00508372	0.00321942	0.00278609	0.00319421	0.00407504	0.00361166	0.00284421	0.00249792	0.00449	0.00475356	0.00425765	0.00425077
GC	228	306.2	14.146	381110		Tromethamine	HMDB0240288	Organic nitrogen compounds	Organonitrogen compounds	Amines			97.5					1.32784	0.0403367	0.0992314	-2.64352	0.160038	0.000193007	0.00120601	2.4208e-05	7.0017e-05	0.00106855	3.71087e-05	0.00159267	3.61916e-05	3.0446e-05	3.4581e-05	0.000332428	2.83029e-05	3.85127e-05	5.78572e-05	4.84596e-05	3.06782e-05	4.00008e-05	5.97305e-05	6.67347e-05	3.96007e-05	3.10659e-05	0.000146497	0.000154756	2.64252e-05	3.45559e-05	1.41568e-05	1.31425e-05
GC	456	174.104	20.737	668761		N-acetylornithine	HMDB0003357	Organic acids and derivatives	Carboxylic acids and derivatives	Amino acids, peptides, and analogues			86.7					1.31515	0.017293	0.0532764	1.01021	2.01421	0.00464046	0.00230387	0.00259596	0.00528116	0.0027203	0.00346808	0.000266987	0.00651436	0.00310277	0.00307592	0.00329602	0.00404503	0.00429525	0.0117226	0.0105427	0.0109397	0.0079716	0.00554877	0.000270164	0.000491435	0.00202008	0.000295804	0.0037593	0.000193585	0.000204808	0.00879472	0.00544999
GC	284	218.1	15.9	487269		L-phenylalanine	HMDB0000159	Organic acids and derivatives	Carboxylic acids and derivatives	Amino acids, peptides, and analogues			97.6					1.30955	1.82578e-06	2.78431e-05	0.545271	1.45929	0.0352532	0.0241577	0.037961	0.0411353	0.0328464	0.0349768	0.0383204	0.0318309	0.0284476	0.0425105	0.0318566	0.0452975	0.0432286	0.0482906	0.0377859	0.0435612	0.0237384	0.0280539	0.0292259	0.0258995	0.0248432	0.0179273	0.0179154	0.0238805	0.0236061	0.0209487	0.0198757
GC	345	274.118	17.677	582631		N-acetylgalactosamine	HMDB0000212	Organic oxygen compounds	Organooxygen compounds	Carbohydrates and carbohydrate conjugates			72.4					1.30011	2.52311e-11	1.53909e-09	-0.438713	0.737792	0.00310576	0.00420953	0.00249812	0.00283807	0.0025112	0.00299831	0.00275296	0.00284432	0.00319843	0.00385104	0.00305266	0.00280228	0.00302471	0.00324067	0.00365174	0.00359723	0.0035535	0.0029578	0.00320411	0.00319291	0.0032394	0.00373451	0.00347136	0.00415611	0.00419753	0.00475629	0.00406433
GC	468	331.18	21.089	668779		Alloxanic acid							84.1					1.29938	1.25363e-08	3.47599e-07	-0.479935	0.71701	0.00353613	0.00493178	0.00293722	0.00244898	0.00268842	0.00368966	0.00355793	0.00284725	0.00328376	0.00406732	0.00279117	0.00270745	0.00352477	0.00432498	0.00355048	0.00361571	0.004597	0.00346114	0.00460606	0.00452383	0.00396341	0.0044786	0.00410117	0.00437396	0.00461512	0.00558717	0.00518061
GC	380	142.1	18.5	582663		Ornithine	HMDB0000214	Organic acids and derivatives	Carboxylic acids and derivatives	Amino acids, peptides, and analogues			96.6					1.281	0.000448633	0.00248788	0.722532	1.65008	0.354035	0.214557	0.723882	0.387499	0.263382	0.41048	0.427204	0.399756	0.378944	0.526961	0.291059	0.252799	0.409812	0.348796	0.428555	0.505476	0.256071	0.160753	0.167408	0.196229	0.191606	0.164061	0.165209	0.304405	0.302541	0.193075	0.173515
GC	113	145.1	9.327	262405		2-hydroxypentanoic acid	HMDB0001863	Lipids and lipid-like molecules	Fatty Acyls	Fatty acids and conjugates			86					1.27475	0.000110811	0.000804702	0.638471	1.55668	0.0364326	0.0234041	0.0456695	0.043246	0.0440074	0.0392071	0.0362668	0.0309594	0.0280712	0.0326181	0.0308236	0.0451904	0.0447002	0.053896	0.0391261	0.0618412	0.0291785	0.0235588	0.0221324	0.0200576	0.0216696	0.0151007	0.0155138	0.0330028	0.0321844	0.0242369	0.0230593
GC	139	158.102	10.29	323162		Leucine	HMDB0000687	Organic acids and derivatives	Carboxylic acids and derivatives	Amino acids, peptides, and analogues			95.9					1.27088	0.000183527	0.00124391	0.624795	1.54199	0.154187	0.0999921	0.209191	0.197596	0.174739	0.157103	0.151517	0.148297	0.115365	0.140818	0.128773	0.169544	0.165827	0.204042	0.16767	0.278384	0.139492	0.0985633	0.0941137	0.0921514	0.0963663	0.0504457	0.0521138	0.13987	0.140025	0.0933282	0.0885028
GC	111	144.1	9.327	262405		L-valine	HMDB0000883	Organic acids and derivatives	Carboxylic acids and derivatives	Amino acids, peptides, and analogues			97.7					1.27059	0.000102342	0.000780354	0.629013	1.54651	0.266955	0.172618	0.333957	0.31561	0.322863	0.286946	0.267079	0.226972	0.207996	0.238422	0.226588	0.330509	0.325716	0.390639	0.28673	0.448339	0.213312	0.17353	0.165623	0.148647	0.162665	0.111789	0.114682	0.242148	0.23682	0.179079	0.169304
GC	15	160.055	5.638	262189		Dimethylglycine	HMDB0000092	Organic acids and derivatives	Carboxylic acids and derivatives	Amino acids, peptides, and analogues			96.8					1.2689	0.00188614	0.00848501	-0.657479	0.633985	0.00109386	0.00172537	0.00106816	0.00120937	0.000902851	0.00108708	0.00106517	0.00084773	0.000962889	0.00103898	0.00205184	0.000759937	0.000805004	0.00125863	0.00100332	0.00107679	0.00147316	0.000856351	0.000991257	0.00114698	0.00117781	0.00170827	0.00166973	0.0035557	0.00363067	0.00168471	0.00107153
GC	659	129.1	28.225	887001		Cholesterol	HMDB0000067	Lipids and lipid-like molecules	Steroids and steroid derivatives	Cholestane steroids			98.3					1.26148	2.80041e-10	9.49027e-09	0.4381	1.35482	0.680272	0.502113	0.591407	0.749255	0.624961	0.55971	0.705688	0.565991	0.571056	0.653545	0.593425	0.668538	0.653604	0.779906	0.708337	0.753699	0.771153	0.746628	0.756815	0.735007	0.736439	0.422082	0.423571	0.483683	0.480395	0.481782	0.481619
GC	631	398.357	25.715	886744		Daidzein	HMDB0003312	Phenylpropanoids and polyketides	Isoflavonoids	Isoflav-2-enes			65					1.25478	0.00112706	0.00566605	0.838883	1.78867	0.00017962	0.000100421	2.74107e-05	0.000138257	0.00011623	0.000183857	0.000346632	0.000219222	0.000195507	0.000312211	0.000111424	0.00017582	0.000118379	0.000191093	0.000152314	0.000219714	0.000317261	0.000164663	0.000220938	0.000114407	8.74336e-05	7.03394e-05	8.57994e-06	9.89153e-05	0.000218508	0.000143787	7.86278e-05
GC	156	247.09	11.045	323206		Butanedioic acid	HMDB0000254	Organic acids and derivatives	Carboxylic acids and derivatives	Dicarboxylic acids and derivatives			94.6					1.23747	3.62779e-08	9.22063e-07	-0.446173	0.733987	0.00069333	0.000944607	0.000668372	0.000739261	0.000414665	0.00066131	0.00076536	0.000574448	0.000563773	0.00061481	0.000531315	0.000804525	0.000710683	0.000762276	0.000638817	0.000803228	0.000863797	0.000634833	0.000795117	0.000883756	0.000742923	0.000975334	0.000941986	0.000990466	0.0010834	0.00122757	0.000910597
GC	340	378.1	17.521	582625		5-hydroxyindole-2-carboxylic acid							64.6					1.21939	0.00967806	0.0339288	-0.476692	0.718624	0.0151161	0.0210348	0.0156603	0.00348519	0.0171379	0.0259026	0.011019	0.00540999	0.00133796	0.0157151	0.00537711	0.0141558	0.0171704	0.00918274	0.0213853	0.0106257	0.0317602	0.0131229	0.0148786	0.0279282	0.0259516	0.0233146	0.0212354	0.0253036	0.0286165	0.0237373	0.0215881
GC	339	232.1	17.52	582625		Beta-glutamic acid							74.2					1.21555	0.00803181	0.02882	-0.473948	0.719992	0.0377521	0.052434	0.0390745	0.00867021	0.0422454	0.0641369	0.0288325	0.0138217	0.00380266	0.0417636	0.0148625	0.033715	0.0439313	0.0237071	0.0505661	0.0261505	0.0786269	0.0339155	0.036385	0.0693334	0.0637483	0.0567316	0.0524544	0.0616665	0.0690779	0.058842	0.0527438
GC	2	142.1	5.233	262166		Butyrolactam	HMDB0002039	Organoheterocyclic compounds	Pyrrolidines	Pyrrolidones			77.8					1.20823	1.60872e-05	0.000163553	0.4984	1.41265	0.00466048	0.00329912	0.00486277	0.00490991	0.00641985	0.00403661	0.00494263	0.0039377	0.00504367	0.00454465	0.00470037	0.00424158	0.00579987	0.00575308	0.00437416	0.0052378	0.00471182	0.00427956	0.00275131	0.00398127	0.00402059	0.00194528	0.00139628	0.00307015	0.0030198	0.00408639	0.00296844
GC	558	91.1	23.571	819640		Arachidonic acid	HMDB0001043	Lipids and lipid-like molecules	Fatty Acyls	Fatty acids and conjugates			86.6					1.16501	0.000306586	0.00176431	-0.549457	0.683277	0.004638	0.00678788	0.00655592	0.00601848	0.00625637	0.00300838	0.00347069	0.00327719	0.00582971	0.00400148	0.00336893	0.00260329	0.00358633	0.00402094	0.0044044	0.00565519	0.00483856	0.00588198	0.00555486	0.0049779	0.00481149	0.00454458	0.005045	0.00595941	0.00600817	0.0057932	0.00596139
GC	515	174.2	22.4	747456		Tranexamic acid	HMDB0014447	Organic acids and derivatives	Carboxylic acids and derivatives	Amino acids, peptides, and analogues			77.9					1.1287	0.0359211	0.090545	-0.549348	0.683329	0.000268081	0.000392316	0.000301654	0.000219705	8.31129e-05	0.000383355	0.000463342	1.3794e-05	1.36353e-05	0.000461016	0.000176401	0.000158147	0.000105088	0.000408389	0.000226255	8.75879e-05	0.000344268	0.000442981	0.000263084	0.000363942	0.000577776	0.000685915	0.00024265	0.000299713	0.000189319	0.00038388	0.000330059
GC	265	329.112	15.224	487246		Glycocyamine	HMDB0000128	Organic acids and derivatives	Carboxylic acids and derivatives	Amino acids, peptides, and analogues			82.9					1.11446	8.07509e-05	0.000648132	0.452373	1.36829	0.000251673	0.000183933	0.000229019	0.000209625	0.00022657	0.000260555	0.000338092	0.00017838	0.000238444	0.000256446	0.000255658	0.000192425	0.000429019	0.00027452	0.000275011	0.000219721	0.000229238	0.00025953	0.000251011	0.000239088	0.000219435	0.000149842	0.000179588	0.000199794	0.000198004	0.000215571	0.000177794
GC	444	202.1	20.306	668738		Indoleacetic acid	HMDB0000197	Organoheterocyclic compounds	Indoles and derivatives	Indolyl carboxylic acids and derivatives			89.2					1.10468	0.00526349	0.0200671	-0.641404	0.641089	0.0054143	0.00844547	0.00538472	0.00423367	0.00671978	0.00614905	0.0112959	0.0029293	0.00425637	0.00392111	0.00417224	0.00421975	0.00234881	0.00718534	0.00343563	0.00716775	0.00668096	0.00371094	0.00371805	0.00775246	0.0075898	0.0067296	0.00690355	0.014017	0.01418	0.00724921	0.00783839
GC	594	93.1	24.418	819713		Coniferin	HMDB0013682	Organic oxygen compounds	Organooxygen compounds	Carbohydrates and carbohydrate conjugates			76.7					1.09359	0.0303937	0.0792314	-0.482014	0.715977	0.000244028	0.000340832	0.000290058	0.000458507	0.000147162	0.00012386	6.20521e-05	3.18035e-05	0.000303798	7.15854e-05	0.000131571	0.00014596	0.000136492	0.000290525	0.000336744	0.000407556	0.000331216	0.000305788	0.000429131	0.000197605	0.000435119	0.000206123	0.000180502	0.000380667	0.000257835	0.000301028	0.000341283
GC	317	276.12	16.948	487305		Digalacturonic acid	HMDB0039721	Organic oxygen compounds	Organooxygen compounds	Carbohydrates and carbohydrate conjugates			81.2					1.07481	0.00113321	0.00566605	0.532206	1.44614	0.00274901	0.00190093	0.00334036	0.00189866	0.00460428	0.00345412	0.00354423	0.00154491	0.00131831	0.00328088	0.00224132	0.00254113	0.00324682	0.00480346	0.00233575	0.00209571	0.00203098	0.00224169	0.00265257	0.00281286	0.00224314	0.00141221	0.00154782	0.00270084	0.00273661	0.00154925	0.00178451
GC	65	89.0855	7.511	262299		2-ketoisovaleric acid	HMDB0000019	Organic acids and derivatives	Keto acids and derivatives	Short-chain keto acids and derivatives			88.7					1.0741	0.00183447	0.00847749	0.580364	1.49523	0.00242763	0.00162359	0.00202553	0.00319143	0.00352903	0.00276584	0.00295736	0.00238724	0.00283185	0.00177992	0.00208537	0.00320156	0.0030645	0.00213534	0.00300759	0.00436357	0.00115363	0.0016591	0.00170293	0.00107467	0.00120858	0.00167382	0.00172096	0.00250565	0.00248699	0.00176716	0.00149367
GC	306	116.1	16.51	487290		L-asparagine	HMDB0000168	Organic acids and derivatives	Carboxylic acids and derivatives	Amino acids, peptides, and analogues			99.2					1.06223	0.00181478	0.00847749	0.556567	1.47077	0.00754043	0.00512687	0.00792883	0.00810712	0.00641038	0.00933421	0.0101139	0.00704854	0.00626412	0.0144488	0.00710163	0.00940061	0.0106299	0.0107026	0.00637541	0.00704649	0.00489997	0.00511283	0.00525176	0.00366416	0.00342674	0.00434425	0.00454286	0.00576683	0.00536251	0.00804416	0.00347875
GC	73	147.1	7.915	262323		Oxalic acid	HMDB0002329	Organic acids and derivatives	Carboxylic acids and derivatives	Dicarboxylic acids and derivatives			92.4					1.05737	0.0226062	0.0638415	-0.632392	0.645106	0.0197815	0.0306639	0.0185195	0.0126564	0.0175508	0.0203066	0.0306324	0.0123701	0.015538	0.0171064	0.0153315	0.0204094	0.0321249	0.0187818	0.0176971	0.0178741	0.022898	0.0179072	0.0223708	0.0249594	0.0208135	0.0847068	0.0830486	0.0200459	0.023417	0.02338	0.0227626
GC	441	156.086	20.202	668733		1-kestose	HMDB0011729	Organic oxygen compounds	Organooxygen compounds	Carbohydrates and carbohydrate conjugates			82.7					1.04754	0.0034707	0.0142447	0.454277	1.3701	0.00511202	0.00373114	0.00550923	0.00474552	0.00385537	0.00561993	0.00513614	0.00455526	0.00402701	0.00522047	0.00647208	0.00613067	0.00779932	0.00562932	0.00534285	0.00818718	0.00352176	0.00421367	0.00453049	0.00349925	0.00313292	0.00198624	0.00191651	0.00238236	0.00243273	0.00524413	0.00518835
GC	347	276.113	17.727	582633		Diglycerol							79.2					1.03316	2.65607e-07	6.23155e-06	-0.325479	0.798033	0.00147854	0.00185273	0.00142946	0.001379	0.00145332	0.00156869	0.00161405	0.00119839	0.00170748	0.00199929	0.00133245	0.00135448	0.00153542	0.0013939	0.00134976	0.00150496	0.00131316	0.00170125	0.00149379	0.00149992	0.00126347	0.00168834	0.00194969	0.00187869	0.00182425	0.00191039	0.00187089
GC	376	357.092	18.349	582657		3-phosphoglycerate	HMDB0000807	Organic oxygen compounds	Organooxygen compounds	Carbohydrates and carbohydrate conjugates			86.1					1.01456	0.0204406	0.0593751	0.485871	1.40043	0.00199447	0.00142418	0.00172643	0.00192365	0.0013168	0.00126505	0.00270443	0.00111376	0.00191465	0.00313982	0.00147849	0.00288877	0.00104194	0.00188618	0.00282307	0.00184195	0.00243572	0.00134101	0.0014315	0.00293042	0.00269119	0.000716101	0.000739712	0.00335517	0.003348	0.0017918	0.00147296
GC	443	361.188	20.292	668737		Maltotriose	HMDB0001262	Organic oxygen compounds	Organooxygen compounds	Carbohydrates and carbohydrate conjugates			96.5					1.01173	0.00693107	0.0251664	0.667134	1.58792	0.00544277	0.00342762	0.00433021	0.00940537	0.00541433	0.00476506	0.00519155	0.00496799	0.00574308	0.00526703	0.00663231	0.0152421	0.00554254	0.00501885	0.00619943	0.00684818	0.00284606	0.00294847	0.00311336	0.00199005	0.0019466	0.00278888	0.00256621	0.0029106	0.00296488	0.00385538	0.00275758
GC	666	311.3	29.717	887154		Labetalol	HMDB0014736	Benzenoids	Benzene and substituted derivatives	Benzoic acids and derivatives			68.9					1.00205	8.36388e-05	0.000654098	0.388221	1.30878	0.0417889	0.0319296	0.0477097	0.043089	0.0258997	0.0366374	0.0289874	0.038466	0.0337877	0.0412575	0.0463783	0.0410159	0.0433016	0.04175	0.0526769	0.0421358	0.0509175	0.0355845	0.0539846	0.0465108	0.0438979	0.0252192	0.0282735	0.0234796	0.0237187	0.0278829	0.0269291
LC	11.24_519.3311n	520.338	11.2432		pos	LysoPC(18:2(9Z,12Z))	HMDB0010386	Lipids and lipid-like molecules	Glycerophospholipids	Glycerophosphocholines	***		57.4	91.6	M+H, M+K, M+Na	C26H50NO7P	-2.62029	33.5453	0.000827748	0.0368851	0.433652	1.35065	4.22565e+07	3.12861e+07	4.65375e+07	4.5095e+07	3.55883e+07	4.24943e+07	4.08906e+07	2.70971e+07	3.06117e+07	7.2207e+07	3.30995e+07	4.39266e+07	5.53581e+07	3.52345e+07	5.72383e+07	3.42002e+07	3.99461e+07	4.11117e+07	5.54482e+07	3.87944e+07	2.79949e+07	2.76114e+07	3.59273e+07	3.43691e+07	3.52411e+07	3.98968e+07	3.73478e+07
LC	14.27_703.5723m/z	703.572	14.2686		pos	SM(d16:1/18:0)	LMSP03010042	Lipids and lipid-like molecules	Sphingolipids	Phosphosphingolipids			50.7	60.7	M+H	C39H79N2O6P	-3.58272	27.7335	0.00935753	0.116645	0.250912	1.18996	4.89462e+07	4.11327e+07	4.55582e+07	6.58747e+07	5.40422e+07	6.60684e+07	4.52579e+07	4.21374e+07	3.97393e+07	3.63254e+07	5.40489e+07	5.48461e+07	4.63472e+07	5.88566e+07	3.33366e+07	5.74579e+07	3.60439e+07	4.48392e+07	5.3263e+07	4.26361e+07	5.32989e+07	3.6845e+07	4.26309e+07	3.69885e+07	3.95168e+07	4.782e+07	2.66994e+07
LC	11.73_521.3468n	522.354	11.7326		pos	PC(18:1(11Z)/0:0)	LMGP01050138	Lipids and lipid-like molecules	Glycerophospholipids	Glycerophosphocholines	**	C04230	58.2	95.3	M+H, M+K, M+Na	C26H52NO7P	-2.48256	18.6031	0.00593071	0.0952109	0.346973	1.27189	2.27693e+07	1.7902e+07	2.47755e+07	2.22584e+07	1.8726e+07	1.87817e+07	2.38398e+07	1.32534e+07	2.33824e+07	2.93781e+07	1.61657e+07	2.08346e+07	3.48959e+07	1.82402e+07	3.58406e+07	2.4719e+07	2.02847e+07	2.00312e+07	2.91741e+07	1.87163e+07	1.93196e+07	2.02837e+07	1.93324e+07	1.42724e+07	1.99578e+07	2.35372e+07	2.41492e+07
LC	11.23_564.3316m/z	564.332	11.2335		neg	PC(18:2(2E,4E)/0:0)	LMGP01050034	Lipids and lipid-like molecules	Glycerophospholipids	Glycerophosphocholines			55.1	78	M+FA-H	C26H50NO7P	1.72659	15.2946	0.000208166	0.017567	0.483307	1.39794	7.5656e+06	5.41195e+06	8.96046e+06	7.8292e+06	6.46431e+06	7.5617e+06	7.56428e+06	5.04317e+06	5.61877e+06	1.22221e+07	5.71352e+06	7.58217e+06	9.72862e+06	6.58938e+06	1.00627e+07	6.12973e+06	7.11562e+06	6.82154e+06	1.04892e+07	7.0453e+06	5.20473e+06	4.79946e+06	5.66081e+06	5.96662e+06	5.91721e+06	7.19368e+06	6.59447e+06
LC	12.43_523.3626n	524.37	12.4314		pos	LysoPC(18:0)	HMDB0010384	Lipids and lipid-like molecules	Glycerophospholipids	Glycerophosphocholines	***	C04230	57.8	93.2	M+H, M+K, M+Na	C26H54NO7P	-2.32323	13.2589	0.0497466	0.2831	0.258346	1.19611	3.37275e+07	2.81978e+07	3.50606e+07	5.2841e+07	2.94222e+07	2.96163e+07	2.93805e+07	2.32381e+07	3.80432e+07	3.06836e+07	2.67206e+07	3.39585e+07	3.0175e+07	2.91428e+07	5.88657e+07	3.09888e+07	3.14377e+07	3.62478e+07	4.32804e+07	2.49334e+07	2.67863e+07	2.84194e+07	4.87589e+07	2.52058e+07	3.21623e+07	3.63313e+07	3.29197e+07
LC	11.26_543.3309n	544.338	11.2576		pos	LysoPC(20:4(8Z,11Z,14Z,17Z))	HMDB0010396	Lipids and lipid-like molecules	Glycerophospholipids	Glycerophosphocholines	***	C04230	55.2	80.7	M+H, M+Na	C28H50NO7P	-2.92861	9.13045	0.0406069	0.25509	0.257811	1.19566	9.93121e+06	8.30603e+06	1.05386e+07	1.41598e+07	9.21057e+06	6.43713e+06	8.45098e+06	8.75054e+06	9.77991e+06	1.26135e+07	8.80198e+06	5.83842e+06	1.04794e+07	1.17903e+07	8.97216e+06	8.9606e+06	8.26794e+06	1.19203e+07	1.84173e+07	6.81241e+06	8.49117e+06	8.23364e+06	9.74824e+06	7.32736e+06	8.13715e+06	8.96135e+06	1.21534e+07
LC	11.52_546.3538m/z	546.354	11.5178		pos	PC(20:3(5Z,8Z,11Z)/0:0)	LMGP01050139	Lipids and lipid-like molecules	Glycerophospholipids	Glycerophosphocholines	*		57.2	91.5	M+H	C28H52NO7P	-2.91786	8.7262	0.000490803	0.0287135	0.642452	1.56098	2.6108e+06	1.67254e+06	1.8821e+06	3.11909e+06	3.01619e+06	1.67613e+06	2.10199e+06	1.86458e+06	2.00178e+06	4.55146e+06	1.05919e+06	3.35226e+06	3.22001e+06	2.19689e+06	3.49546e+06	3.1403e+06	2.33044e+06	2.43418e+06	2.8567e+06	2.35065e+06	2.95571e+06	1.3381e+06	1.50982e+06	1.37377e+06	1.24605e+06	2.97729e+06	2.73793e+06
LC	11.73_566.3474m/z	566.347	11.7322		neg	LysoPC(18:1(9Z))	HMDB0002815	Lipids and lipid-like molecules	Glycerophospholipids	Glycerophosphocholines	*		54.5	75.8	M+FA-H	C26H52NO7P	1.96041	7.79069	0.00316755	0.0709056	0.372306	1.29442	3.3623e+06	2.59753e+06	4.01451e+06	3.08237e+06	2.89003e+06	2.72313e+06	3.58249e+06	2.09141e+06	3.4832e+06	4.29242e+06	2.2202e+06	2.87629e+06	5.15749e+06	2.91409e+06	5.10872e+06	3.68846e+06	2.90661e+06	2.76834e+06	4.3161e+06	2.8342e+06	2.93364e+06	3.28175e+06	2.71824e+06	2.04539e+06	2.82195e+06	3.421e+06	3.39301e+06
LC	11.50_540.3316m/z	540.332	11.4998		neg	1-(2-methoxy-6Z-octadecenyl)-sn-glycero-3-phosphoethanolamine	LMGP02060020	Lipids and lipid-like molecules	Glycerophospholipids	Glycerophosphoethanolamines			53.9	73.2	M+FA-H	C24H50NO7P	1.89669	7.37321	0.0238513	0.197094	0.186194	1.13776	1.01487e+07	8.91987e+06	1.04726e+07	1.34062e+07	9.19005e+06	9.62404e+06	9.76207e+06	8.61009e+06	9.56589e+06	9.98113e+06	8.22893e+06	1.01883e+07	1.0695e+07	8.81422e+06	1.51654e+07	1.0335e+07	9.40507e+06	1.07133e+07	1.09526e+07	8.0191e+06	9.69551e+06	9.34433e+06	1.08412e+07	7.95196e+06	1.04573e+07	1.1844e+07	1.10554e+07
LC	11.20_477.2837n	478.292	11.2002		pos	LysoPE(18:2(9Z,12Z)/0:0)	HMDB0011507	Lipids and lipid-like molecules	Glycerophospholipids	Glycerophosphoethanolamines	***		58.1	97	M+H-H2O, M+Na, M+H	C23H44NO7P	-3.77197	7.2113	0.0185202	0.170866	0.528805	1.44273	2.53224e+06	1.75517e+06	3.18706e+06	3.32981e+06	1.53278e+06	2.55955e+06	2.1318e+06	963363	1.46372e+06	4.07575e+06	1.2218e+06	5.05962e+06	3.85779e+06	1.19508e+06	4.48855e+06	2.68672e+06	2.00731e+06	1.99894e+06	2.51091e+06	2.02903e+06	1.81304e+06	1.13064e+06	3.18657e+06	1.94856e+06	2.71501e+06	2.78902e+06	1.59145e+06
LC	14.27_343.2848m/z	343.285	14.2686		pos	Eicosanedioic acid	LMFA01170035	Lipids and lipid-like molecules	Fatty Acyls	Fatty Acids and Conjugates			37.5	2.21	M+H	C20H38O4	1.46406	6.56667	0.0212705	0.184228	0.248427	1.18791	3.0757e+06	2.58917e+06	2.71476e+06	4.24999e+06	3.22937e+06	4.49703e+06	2.93795e+06	2.72766e+06	2.21843e+06	2.0442e+06	3.31601e+06	3.5068e+06	2.98237e+06	3.7323e+06	1.90173e+06	3.65091e+06	2.26789e+06	2.85854e+06	3.51993e+06	2.61904e+06	3.46347e+06	2.1486e+06	2.90619e+06	2.4722e+06	2.59962e+06	3.12879e+06	1.66474e+06
LC	11.52_1041.6843m/z	1041.68	11.5178		pos	NeuAcalpha2-3Galbeta-Cer(d18:1/18:0)	56048	Unclassified	Unclassified	Unclassified			38	0	M+Na	C53H98N2O16	3.33425	5.82745	0.000560816	0.0305309	0.80432	1.74632	1.00198e+06	573764	672700	1.29764e+06	1.03162e+06	625229	869833	604380	719481	1.81101e+06	346129	1.33782e+06	1.27872e+06	757637	1.78515e+06	1.19505e+06	789050	915370	1.12161e+06	789964	1.08915e+06	448605	593153	413683	446627	1.19838e+06	1.01402e+06
LC	12.69_689.5571m/z	689.557	12.6894		pos	PE-Cer(d18:0(17Me)/16:0(3OH,15Me))	LMSP03020095	Lipids and lipid-like molecules	Sphingolipids	Phosphosphingolipids			50.4	68	M+H-H2O	C38H79N2O7P	-3.04031	5.78244	0.0413129	0.258095	0.431221	1.34837	1.48878e+06	1.10413e+06	1.08823e+06	1.96119e+06	3.4963e+06	1.69922e+06	1.06995e+06	982478	863641	1.96455e+06	1.11306e+06	2.16282e+06	1.01141e+06	1.01943e+06	1.15075e+06	888553	1.0466e+06	1.06994e+06	1.98673e+06	2.38082e+06	1.33105e+06	1.63806e+06	966695	1.04371e+06	1.11706e+06	1.90308e+06	8149.56
LC	12.41_568.3629m/z	568.363	12.4062		neg	PC(O-16:0/2:0)	LMGP01020046	Lipids and lipid-like molecules	Glycerophospholipids	Glycerophosphocholines			52.5	65.6	M+FA-H	C26H54NO7P	1.73055	5.75697	0.0302501	0.223097	0.30265	1.23341	4.50537e+06	3.65278e+06	5.66052e+06	6.88771e+06	4.12866e+06	3.94111e+06	3.72877e+06	3.09427e+06	5.27905e+06	4.08694e+06	3.18938e+06	4.39537e+06	3.73835e+06	3.98648e+06	8.23544e+06	4.07419e+06	4.42971e+06	3.93001e+06	5.81191e+06	3.38507e+06	3.61911e+06	3.63285e+06	5.87564e+06	3.36502e+06	4.32595e+06	4.87201e+06	4.48453e+06
LC	12.22_523.3625n	524.37	12.2222		pos	PC(0:0/18:0)	LMGP01050076	Lipids and lipid-like molecules	Glycerophospholipids	Glycerophosphocholines	*		57.3	91.5	M+H, M+K, M+Na	C26H54NO7P	-2.38533	5.7444	0.0405359	0.25509	0.30404	1.2346	5.26548e+06	4.26494e+06	4.99045e+06	7.97252e+06	4.32744e+06	4.67907e+06	4.59881e+06	3.52256e+06	5.87632e+06	4.64484e+06	4.02271e+06	5.49272e+06	4.513e+06	4.46791e+06	1.04557e+07	4.83776e+06	4.85141e+06	5.81286e+06	6.95137e+06	3.85487e+06	4.17179e+06	4.03142e+06	7.42729e+06	3.73885e+06	4.91863e+06	5.68912e+06	5.06085e+06
LC	4.03_187.0628n	205.097	4.0308		pos	Indoleacrylic acid	HMDB0000734	Organoheterocyclic compounds	Indoles and derivatives	Indoles	*		44.1	31.8	M+H, M+NH4, M+H-H2O	C11H9NO2	-2.58199	5.57323	0.000280413	0.0212224	0.367505	1.29012	2.48874e+06	1.92907e+06	2.65135e+06	2.29378e+06	2.65298e+06	2.14604e+06	2.38744e+06	2.50062e+06	2.11836e+06	2.44987e+06	1.86925e+06	2.54219e+06	2.69782e+06	2.85065e+06	2.04317e+06	3.0916e+06	3.13329e+06	2.88225e+06	2.74153e+06	1.95195e+06	2.28185e+06	1.9954e+06	1.14483e+06	1.80625e+06	2.38379e+06	1.75372e+06	3.46928e+06
LC	1.99_148.0522n	166.086	1.993		pos	3,4-Dihydro-2H-1-benzopyran-2-one	HMDB0036626	Phenylpropanoids and polyketides	3,4-dihydrocoumarins	Unclassified	***	C02274	47	46.2	M+H-H2O, M+H, M+NH4	C9H8O2	-1.50532	5.48878	2.43333e-05	0.00494239	0.340508	1.2662	1.91317e+06	1.51095e+06	1.98057e+06	1.74494e+06	1.70278e+06	1.69375e+06	1.87288e+06	1.70696e+06	1.53493e+06	2.37413e+06	1.58413e+06	2.14496e+06	2.27136e+06	2.11699e+06	2.19669e+06	2.1787e+06	1.82435e+06	2.11794e+06	2.0346e+06	1.42874e+06	1.84077e+06	1.50132e+06	1.21244e+06	1.33581e+06	1.58291e+06	1.13958e+06	1.42146e+06
LC	1.24_132.1017m/z	132.102	1.24235		pos	L-Isoleucine	23	Organic acids and derivatives	Carboxylic acids and derivatives	Amino acids, peptides, and analogues	**	C00407	53.5	76.2	M+H	C6H13NO2	-1.70641	5.37691	0.00171099	0.0533031	0.335463	1.26178	2.77199e+06	2.19689e+06	3.75626e+06	2.76587e+06	3.04044e+06	2.30537e+06	2.40859e+06	2.37295e+06	1.93356e+06	2.47649e+06	2.1454e+06	2.62979e+06	2.87749e+06	3.16691e+06	2.67531e+06	4.42279e+06	3.5839e+06	2.64792e+06	2.59056e+06	2.5644e+06	2.3039e+06	2.54722e+06	1.67982e+06	2.77103e+06	2.04515e+06	1.78409e+06	2.18757e+06
LC	0.69_162.1120m/z	162.112	0.692883		pos	L-Carnitine	34532	Organic nitrogen compounds	Organonitrogen compounds	Quaternary ammonium salts	**	C00318	56.3	93.2	M+H	C7H15NO3	-2.83327	5.32744	0.00172162	0.0533031	0.294983	1.22687	2.07946e+06	1.69493e+06	1.63864e+06	1.86438e+06	2.3762e+06	2.14985e+06	2.04593e+06	2.34418e+06	1.96047e+06	3.02954e+06	1.87092e+06	2.01976e+06	2.68122e+06	1.73406e+06	2.05971e+06	1.81037e+06	1.84103e+06	1.97585e+06	2.00019e+06	1.99759e+06	2.10988e+06	1.95064e+06	849981	1.24933e+06	1.69955e+06	1.59427e+06	1.4283e+06
LC	10.84_517.3157n	518.323	10.8387		pos	LysoPC(18:3(6Z,9Z,12Z))	HMDB0010387	Lipids and lipid-like molecules	Glycerophospholipids	Glycerophosphocholines	**	C04230	55.6	86.3	M+H, M+Na	C26H48NO7P	-2.25536	4.96087	0.00281491	0.0667737	0.80529	1.7475	797636	456445	410402	1.17153e+06	543019	701610	582894	238898	662347	890836	341335	1.46246e+06	1.82684e+06	497704	1.30798e+06	936417	869433	537210	919855	560141	694165	203736	479445	349251	598595	627281	1.08139e+06
LC	14.50_725.5537m/z	725.554	14.5005		pos	SM(d18:0/16:1(9Z))	HMDB0013464	Lipids and lipid-like molecules	Sphingolipids	Phosphosphingolipids	**	C00550	53.3	88.6	M+Na	C39H79N2O6P	-4.46031	4.81689	0.012881	0.138703	0.28445	1.21795	1.55207e+06	1.27433e+06	1.86594e+06	1.85362e+06	2.40452e+06	1.6503e+06	1.28615e+06	1.30064e+06	1.34472e+06	1.49274e+06	1.52619e+06	1.39468e+06	1.21216e+06	1.67273e+06	1.64881e+06	1.81523e+06	885584	1.25572e+06	1.36073e+06	1.83499e+06	1.68388e+06	1.69432e+06	1.0839e+06	944980	943617	1.44725e+06	579435
LC	10.97_493.3156n	494.323	10.9669		pos	PC(16:1(9Z)/0:0)	LMGP01050022	Lipids and lipid-like molecules	Glycerophospholipids	Glycerophosphocholines	**	C04230	56.2	86.3	M+H, M+K, M+Na	C24H48NO7P	-2.55075	4.63075	0.014961	0.153648	0.420206	1.33812	1.58834e+06	1.187e+06	1.26103e+06	1.99029e+06	1.27007e+06	1.44254e+06	1.44292e+06	1.09635e+06	1.23706e+06	1.85925e+06	821067	2.20782e+06	2.54407e+06	1.06924e+06	3.03942e+06	2.15971e+06	1.33094e+06	1.26469e+06	1.3536e+06	1.09994e+06	1.68848e+06	1.13998e+06	1.3129e+06	829456	1.58429e+06	1.80165e+06	1.5817e+06
LC	11.19_477.2863n	476.279	11.1874		neg	PE(0:0/18:2(9Z,12Z))	LMGP02050041	Lipids and lipid-like molecules	Glycerophospholipids	Glycerophosphoethanolamines			48.9	49.4	M-H, 2M-H	C23H44NO7P	1.64975	4.6213	0.00713432	0.10308	0.595557	1.51106	828792	548486	1.13153e+06	1.03245e+06	493939	847290	689585	323955	490772	1.29091e+06	359302	1.62696e+06	1.22816e+06	439566	1.45171e+06	885942	651344	628762	901515	657810	615558	398654	937033	616080	688165	909081	525067
LC	11.23_588.3317m/z	588.332	11.2335		neg	PC(20:4(5Z,8Z,11Z,14Z)/0:0)	LMGP01050048	Lipids and lipid-like molecules	Glycerophospholipids	Glycerophosphocholines	**	C04230	55.6	80.6	M+FA-H	C28H50NO7P	1.88577	4.32416	0.0203534	0.180282	0.305581	1.23592	1.69473e+06	1.37123e+06	1.93387e+06	2.40043e+06	1.62302e+06	1.08198e+06	1.51402e+06	1.53443e+06	1.71844e+06	2.0226e+06	1.46435e+06	956842	1.72557e+06	2.07292e+06	1.44025e+06	1.50233e+06	1.39666e+06	1.90079e+06	3.25909e+06	1.14926e+06	1.50293e+06	1.42508e+06	1.45474e+06	1.21203e+06	1.31327e+06	1.51248e+06	1.98774e+06
LC	11.69_479.2993n	480.307	11.6871		pos	LysoPE(18:1(11Z)/0:0)	HMDB0011505	Lipids and lipid-like molecules	Glycerophospholipids	Glycerophosphoethanolamines	***		57.2	93.4	M+H-H2O, M+H	C23H46NO7P	-3.92897	4.21241	0.0225417	0.190901	0.468812	1.38397	1.01229e+06	731443	1.57634e+06	1.18514e+06	639787	808846	881130	304520	749639	1.55266e+06	467384	1.5202e+06	1.79235e+06	600547	1.64297e+06	1.25206e+06	1.08598e+06	629807	1.04135e+06	811935	690963	541242	1.08382e+06	727626	799260	938837	906260
LC	8.37_240.0994n	239.092	8.3739		neg	CMPF	45041	Lipids and lipid-like molecules	Fatty Acyls	Fatty acids and conjugates			55.4	79.9	M-H2O-H, M-H	C12H16O5	-1.60048	4.19501	0.00636341	0.0983492	-1.78623	0.289928	141732	488852	96161	49058	140789	64527.8	86799	200911	503323	137944	79632.1	37656.5	52831.4	281162	126363	136491	161831	54197	281873	102934	98418.4	1.15845e+06	62585	549011	1.2207e+06	47370.6	109881
LC	11.93_554.3473m/z	554.347	11.9338		neg	PC(O-16:0/1:0)	LMGP01020028	Lipids and lipid-like molecules	Glycerophospholipids	Glycerophosphocholines			54.5	74.9	M+FA-H	C25H52NO7P	1.79834	3.89756	0.0274708	0.212523	0.208016	1.1551	1.99713e+06	1.72897e+06	2.39327e+06	2.08319e+06	1.70968e+06	2.22747e+06	997973	2.34533e+06	1.45589e+06	1.87135e+06	2.17394e+06	2.22037e+06	2.45385e+06	2.35054e+06	2.2928e+06	1.88263e+06	1.45839e+06	2.18283e+06	1.80863e+06	2.11563e+06	1.92168e+06	1.18485e+06	1.37069e+06	2.09221e+06	2.03116e+06	1.81491e+06	1.49283e+06
LC	11.52_590.3475m/z	590.347	11.516		neg	PC(20:3(8Z,11Z,14Z)/0:0)	LMGP01050133	Lipids and lipid-like molecules	Glycerophospholipids	Glycerophosphocholines			54.5	77.5	M+FA-H	C28H52NO7P	2.05673	3.68746	0.000138323	0.0148207	0.719246	1.64632	391938	238069	285580	454588	468134	244079	302434	281452	311781	681208	143520	495754	492588	341472	504462	461050	360406	360021	441391	349877	467020	212675	197431	196233	177935	445593	380816
LC	0.69_315.0787m/z	315.079	0.692883		pos	L-Cysteinylglycine disulfide	HMDB0000709	Organic acids and derivatives	Carboxylic acids and derivatives	Amino acids, peptides, and analogues	*		50.6	64.1	M+NH4	C8H15N3O5S2	-1.35567	3.6687	0.0318353	0.227402	0.0724671	1.05151	6.26645e+06	5.95946e+06	6.06833e+06	6.30731e+06	6.0916e+06	6.61227e+06	5.60537e+06	6.08096e+06	5.86697e+06	6.51585e+06	6.71036e+06	7.39961e+06	6.93692e+06	5.83764e+06	5.91842e+06	5.90074e+06	6.47026e+06	6.17854e+06	6.67338e+06	6.1357e+06	5.75225e+06	5.41677e+06	6.33534e+06	5.83096e+06	5.99084e+06	6.09757e+06	6.25455e+06
LC	11.41_569.3465n	570.354	11.4123		pos	LysoPC(22:5(7Z,10Z,13Z,16Z,19Z))	HMDB0010403	Lipids and lipid-like molecules	Glycerophospholipids	Glycerophosphocholines	**	C04230	56.2	88.3	M+H, M+Na	C30H52NO7P	-2.79319	3.64353	0.00252435	0.0640902	0.603509	1.51941	680726	448021	383237	1.10061e+06	556916	366885	504988	602517	731270	827738	433632	658684	1.21877e+06	594674	760332	813323	372573	804362	1.09347e+06	451876	657934	400512	568855	246172	423303	487641	904081
LC	11.96_548.3696m/z	548.37	11.9617		pos	LysoPC(20:2(11Z,14Z))	HMDB0010392	Lipids and lipid-like molecules	Glycerophospholipids	Glycerophosphocholines	***	C04230	53.5	74	M+H	C28H54NO7P	-2.59629	3.54715	0.00229083	0.0613633	0.543964	1.45797	490468	336404	470923	439201	320971	474204	402058	382530	377891	856454	225554	520955	651278	390651	913387	517736	485294	505713	652914	408119	323053	446557	379815	254315	404974	543977	470228
LC	0.69_314.0728n	313.066	0.694217		neg	Valdecoxib	HMDB0005033	Benzenoids	Benzene and substituted derivatives	Benzenesulfonamides	*		37.5	0.165	M-H, 2M-H	C16H14N2O3S	1.0444	3.48647	0.000193264	0.0173033	0.10025	1.07196	2.09088e+06	1.95052e+06	1.90815e+06	2.09307e+06	2.09041e+06	2.34976e+06	2.19877e+06	2.14344e+06	2.00583e+06	2.12292e+06	2.1573e+06	2.05374e+06	2.03182e+06	2.02087e+06	2.05505e+06	2.05216e+06	2.15974e+06	1.89505e+06	2.0805e+06	2.21232e+06	2.09583e+06	1.81284e+06	1.91582e+06	2.09544e+06	1.90345e+06	2.19003e+06	1.86951e+06
LC	8.39_240.0992n	223.096	8.3946		pos	2-carboxyethyl-5-furanpentanoic acid	LMFA01150056	Lipids and lipid-like molecules	Fatty Acyls	Fatty Acids and Conjugates			49.9	55	M+H-H2O, M+H	C12H16O5	-2.56497	3.42265	0.00659581	0.0995738	-1.87125	0.273336	85199.4	311702	76325.3	30490	85390.3	39845.7	51833.8	119180	295743	81805.7	47441.8	23636.4	33529.4	163553	77326.6	77262.4	95424.2	32093.4	168454	62998.2	56454.2	723750	40860.5	332921	823294	28891	65768
LC	11.35_540.3318m/z	540.332	11.349		neg	PC(16:0/0:0)[rac]	LMGP01050113	Lipids and lipid-like molecules	Glycerophospholipids	Glycerophosphocholines			54.3	74.7	M+FA-H	C24H50NO7P	2.13672	3.41024	0.0405735	0.25509	0.216581	1.16198	1.96451e+06	1.69066e+06	1.89808e+06	2.71243e+06	1.80407e+06	1.82098e+06	1.9131e+06	1.61885e+06	1.69474e+06	1.9303e+06	1.43896e+06	1.92693e+06	2.06686e+06	1.79662e+06	3.37341e+06	2.13748e+06	1.75124e+06	2.0892e+06	2.12903e+06	1.4208e+06	1.80257e+06	1.60125e+06	2.20346e+06	1.42501e+06	1.96565e+06	2.39954e+06	2.21441e+06
LC	11.21_997.6216m/z	997.622	11.2145		pos	PIM1(17:0/18:0)	LMGP15010012	Lipids and lipid-like molecules	Glycerophospholipids	Glycerophosphoinositolglycans			37.6	0	M+H-H2O	C50H95O18P	-0.728412	3.16978	0.00280814	0.0667737	1.03359	2.04712	222561	108719	281742	278638	118380	235342	176329	42702.3	96117.7	501887	77042	478186	408516	90035.1	437530	184918	167313	139758	248255	162632	103342	46664.5	217117	132736	191472	203731	123443
LC	1.02_164.0470n	182.081	1.01727		pos	4-methoxy-1-benzofuran-6-ol	HMDB0129375	Organoheterocyclic compounds	Benzofurans	Unclassified	*		49.6	54.7	M+H, M+NH4	C9H8O3	-2.3326	3.07449	0.00308375	0.0696027	0.348185	1.27296	818078	642659	1.17037e+06	709461	865176	662716	579333	720971	700525	794004	530741	895519	857875	870629	709080	1.31321e+06	893674	900428	886698	660875	822204	551388	421619	762032	662785	462293	575433
LC	15.79_585.2686m/z	585.269	15.7864		pos	4Z,15E-Bilirubin IXa	5445	Unclassified	Unclassified	Unclassified			38.1	1.9	M+H	C33H36N4O6	-3.74235	2.71492	0.03038	0.223258	-1.62202	0.324881	121820	374970	2864.61	8.29748e-06	310589	217410	111474	42407.8	231552	186552	152621	23176.3	38547	506554	47143	149161	8.29748e-06	146612	79184.1	56426	12314.3	56471	32290.4	67060.7	401662	134528	104607
LC	10.83_562.3160m/z	562.316	10.8283		neg	PC(18:3(9Z,12Z,15Z)/0:0)	LMGP01050038	Lipids and lipid-like molecules	Glycerophospholipids	Glycerophosphocholines	*		53.6	76.2	M+FA-H	C26H48NO7P	1.92869	2.67747	0.00115337	0.0429629	0.872466	1.83079	199436	108934	103473	260245	140492	187636	149047	56721.3	169158	225555	84126.7	355519	459037	134577	324732	231984	214772	130335	242927	141035	177910	48256.2	103153	83702.4	144164	148862	243941
LC	11.95_1018.6929n	1019.7	11.9463		pos	GM4(d18:1/18:0)	LMSP0601AA02	Lipids and lipid-like molecules	Sphingolipids	Acidic glycosphingolipids			38.4	1.77	M+H, M+Na	C53H98N2O16	1.28838	2.5773	0.01885	0.172013	0.470526	1.38561	469970	339178	634287	590466	309018	642076	93498.8	652792	180610	368242	544159	642503	738762	538528	594057	451390	207270	558810	319719	484662	378583	110140	239686	575733	506434	381220	202221
LC	10.97_538.3162m/z	538.316	10.9669		neg	PC(16:1(9E)/0:0)	LMGP01050021	Lipids and lipid-like molecules	Glycerophospholipids	Glycerophosphocholines			54.2	75.3	M+FA-H	C24H48NO7P	2.26676	2.50492	0.00624694	0.0978074	0.476508	1.39137	390710	280809	298392	462961	291886	351352	364798	268389	314699	427897	201031	548850	621094	294495	741526	542586	336165	317216	347159	266002	426987	261445	276300	188411	389488	428812	353438
LC	0.79_164.0469n	182.081	0.7902		pos	2-Hydroxycinnamic acid	HMDB0002641	Phenylpropanoids and polyketides	Cinnamic acids and derivatives	Hydroxycinnamic acids and derivatives	***	C01772	55	80.1	M+H, M+NH4	C9H8O3	-2.47209	2.49532	0.0117545	0.13049	0.308745	1.23863	761660	614922	1.05779e+06	615383	789439	564936	633822	630844	654440	727189	500721	863558	760555	904742	649953	1.29753e+06	845711	876396	730936	600178	767417	477964	384633	729094	543313	439007	516207
LC	0.97_229.1540m/z	229.154	0.973683		pos	Isoproterenol	HMDB0015197	Benzenoids	Phenols	Benzenediols	**	C07056	40	6.6	M+NH4	C11H17NO3	-3.06314	2.49038	0.00885798	0.112927	0.769254	1.70439	148782	87293.6	93120.9	73538	150817	149982	141827	92422.7	114677	479501	134877	82195.3	304022	193696	150298	110113	83663.6	120835	128902	91203.6	131171	83214.1	90889.6	63676.1	72782.8	86492.9	58129.8
LC	12.20_568.3630m/z	568.363	12.205		neg	PE(21:0/0:0)	LMGP02050026	Lipids and lipid-like molecules	Glycerophospholipids	Glycerophosphoethanolamines			54.5	75.6	M+FA-H	C26H54NO7P	1.88613	2.48748	0.021981	0.18833	0.359841	1.28328	681530	531083	777289	1.00485e+06	515529	582042	577790	448138	844773	612393	466732	668580	582656	604371	1.39314e+06	609093	636261	692780	948277	466161	518226	516780	841721	459134	599753	713823	675078
LC	11.82_571.3622n	572.369	11.8232		pos	LysoPC(22:4(7Z,10Z,13Z,16Z))	HMDB0010401	Lipids and lipid-like molecules	Glycerophospholipids	Glycerophosphocholines	**	C04230	56.4	91.6	M+H, M+Na	C30H54NO7P	-2.81076	2.38467	0.000463391	0.0281459	0.643003	1.56158	249133	159540	174286	299439	239083	138874	197679	204615	203890	426817	179252	239621	407418	165187	295272	270928	191344	351874	320509	170299	257144	128077	195622	118208	139311	213476	324850
LC	11.23_1021.6214m/z	1021.62	11.2288		pos	PIM1(19:1(9Z)/18:1(9Z))	LMGP15010043	Lipids and lipid-like molecules	Glycerophospholipids	Glycerophosphoinositolglycans			37.2	0	M+H-H2O	C52H95O18P	-0.863482	2.37099	0.0105825	0.122567	0.599828	1.51554	213007	140549	372648	390464	138507	131718	204081	62467.3	154242	388781	106258	179442	325852	155257	267410	181339	155929	214638	340100	154395	123597	115354	274602	136634	182261	263703	175858
LC	11.68_478.2948m/z	478.295	11.6826		neg	PE(18:1(9Z)/0:0)	40778	Lipids and lipid-like molecules	Glycerophospholipids	Glycerophosphoethanolamines			57.3	92.2	M-H	C23H46NO7P	1.93927	2.35407	0.0175663	0.166212	0.486121	1.40067	304584	217455	585413	349723	216695	234686	263449	100325	231279	449170	127898	422647	506168	189028	476361	380291	315559	177773	305728	245522	209378	225510	319203	236372	228326	284846	269886
LC	8.67_369.1745m/z	369.175	8.66547		neg	Piperonyl sulfoxide	72888	Unclassified	Unclassified	Unclassified			39.1	0	M+FA-H	C18H28O3S	1.18784	2.26849	0.0423177	0.260686	0.692005	1.61553	308202	190775	153716	57147.3	256102	110239	399389	565957	671015	341745	221266	30474.6	682642	531019	226298	439690	292252	151723	127032	368134	230000	67031.1	18531.8	220800	101840	249433	270513
LC	11.98_594.3746m/z	594.375	11.9771		pos	POV-PC	45370	Unclassified	Unclassified	Unclassified			46.3	42.4	M+H	C29H56NO9P	-3.21313	2.24219	0.00104607	0.0403859	1.09455	2.13546	141470	66247.9	234494	358104	133877	85820.4	133359	146435	128488	122881	27195.9	51216.8	129695	197243	132367	137865	164769	55918.9	236582	79244.7	132368	154939	128525	79244.1	76006.9	132901	128848
LC	11.55_1017.6842m/z	1017.68	11.5484		pos	PC(DiMe(13,5)/DiMe(13,5))	HMDB0061410	Lipids and lipid-like molecules	Glycerophospholipids	Glycerophosphocholines	*		42.2	30.9	M+K	C56H101NO10P+	4.82335	2.2382	0.0164437	0.161657	0.539729	1.4537	276610	190280	321172	325792	192789	200914	322141	118348	251837	344788	135432	223636	458389	196336	647233	252202	200382	255406	393589	179502	235709	202347	236805	122626	239606	370952	289523
LC	14.74_310.3094m/z	310.309	14.7369		pos	Geranylcitronellol	HMDB0032147	Lipids and lipid-like molecules	Prenol lipids	Diterpenoids	*		53.5	75.2	M+NH4	C20H36O	-3.52227	2.22744	0.0055876	0.0923454	-0.122182	0.918797	1.03778e+06	1.1295e+06	1.05393e+06	913407	1.06259e+06	964620	939433	1.124e+06	997452	1.08698e+06	1.11029e+06	944328	1.08066e+06	1.07447e+06	1.05473e+06	1.00598e+06	1.18983e+06	928301	924943	1.15013e+06	1.11179e+06	1.24333e+06	1.16688e+06	1.1129e+06	1.08431e+06	1.26606e+06	1.15738e+06
LC	0.76_229.1540m/z	229.154	0.762383		pos	Isoleucylproline	HMDB0011174	Organic acids and derivatives	Carboxylic acids and derivatives	Amino acids, peptides, and analogues	*		41.4	15.9	M+H	C11H20N2O3	-2.93481	2.19021	0.00624158	0.0978074	0.785981	1.72426	118546	68751.9	70692	68792.3	118398	116510	132304	71481.2	77913.5	362424	108082	56617.2	241083	164533	123476	74484.3	70424.1	103417	112812	70684.5	108254	57050	79095.5	45177	63220.1	71027.3	48192.3
LC	0.66_257.1021n	296.065	0.664667		pos	Glycerophosphocholine	HMDB0000086	Lipids and lipid-like molecules	Glycerophospholipids	Glycerophosphocholines	**	C00670	40.2	8.14	M+Na, M+K	C8H20NO6P	-2.99429	2.18818	7.79491e-06	0.00267903	1.16126	2.23652	119318	53349.7	115017	201553	90440.7	64578.3	64517.2	136508	130989	160684	156142	127844	182171	113622	188645	109355	76370.9	133961	58637.3	117597	38404.9	23813.9	95219.7	18541.9	82754.1	36454.5	105879
LC	0.72_116.0705m/z	116.071	0.720683		pos	L-Proline	29	Organic acids and derivatives	Carboxylic acids and derivatives	Amino acids, peptides, and analogues	**	C00148	59.1	97.4	M+H	C5H9NO2	-0.498919	2.13711	0.0422531	0.260456	0.283025	1.21674	498226	409475	480056	385436	343899	454606	425379	537003	326359	890262	286534	534574	792049	466741	652019	518799	592489	484726	359992	450035	485340	351144	419158	343699	386588	440487	691159
LC	8.39_181.0854m/z	181.085	8.3946		pos	4-Hydroxy-2,6,6-trimethyl-3-oxo-1,4-cyclohexadiene-1-carboxaldehyde	HMDB0037602	Organic oxygen compounds	Organooxygen compounds	Carbonyl compounds	*		53.5	72.4	M+H	C10H12O3	-2.67378	2.06415	0.00653801	0.0995738	-1.84428	0.278494	31891.3	114513	28131.5	12471.2	31367.6	14844.9	19317.8	43436.3	106781	31320.8	17719.6	9448.18	13492	61081	29642.8	28913.3	36578.8	13206.3	62479.2	23618.2	22083.6	264279	15948.5	122299	300840	11671.6	24397.3
LC	0.79_132.0242n	150.058	0.7902		pos	3-methyl sulfolene	96259	Organoheterocyclic compounds	Dihydrothiophenes	Unclassified			39.4	3.29	M+H, M+NH4	C5H8O2S	-2.20436	2.04343	0.000656246	0.0340606	1.28347	2.43424	74718.9	30695	133112	28776.5	66093.3	50686.5	99258.3	45222.4	26905.8	206720	25502.9	48675.6	128607	113872	70188.9	92317.2	70925.8	78925	86882.8	32581.9	14404.2	16405.3	13000.7	12785.6	40698.2	32075.6	28465.7
LC	1.34_218.1381m/z	218.138	1.34065		pos	Propionylcarnitine	HMDB0000824	Lipids and lipid-like molecules	Fatty Acyls	Fatty acid esters	***	C03017	48.2	47	M+H	C10H19NO4	-2.79294	2.04145	0.000895482	0.0381219	0.511631	1.42566	155361	108975	154990	67783.2	177490	162184	137268	134473	131072	230816	76178.4	119329	178757	217395	186613	209794	146110	123971	180045	143376	174219	131593	37674.3	106866	76288.9	140523	142196
LC	0.79_148.0423m/z	148.042	0.7902		pos	Thiomorpholine 3-carboxylate	HMDB0059611	Organic acids and derivatives	Carboxylic acids and derivatives	Amino acids, peptides, and analogues		C03901	51.7	64.4	M+H	C5H9NO2S	-2.84749	2.02911	0.000555866	0.0305309	0.320732	1.24896	360464	288611	507178	352297	360265	325479	318459	349211	269853	399355	336028	377015	434770	343886	357843	358854	433437	382416	388923	306327	247223	243948	308799	225498	381729	299839	287682
LC	12.84_650.4373m/z	650.437	12.8441		pos	PC(16:0/9:0(CHO))	82381	Unclassified	Unclassified	Unclassified			36.9	0	M+H	C33H64NO9P	-2.88099	1.99119	1.23252e-05	0.00356161	1.11747	2.16966	93350	43025.2	134170	153389	94212.1	86498.6	94753.1	76672.3	66131.4	90557.8	31598.2	115561	91923.6	90171	121552	67648.6	103866	37473.6	109356	91621.4	116495	107893	81225.9	49444.7	48006.5	82999.5	52031.9
LC	0.83_146.0267m/z	146.027	0.831967		pos	Acetylcysteine	HMDB0001890	Organic acids and derivatives	Carboxylic acids and derivatives	Amino acids, peptides, and analogues	*	C06809	50.9	65.7	M+H-H2O	C5H9NO3S	-2.29808	1.9311	8.64609e-07	0.000458051	0.359759	1.28321	214053	166810	213525	190851	228798	253620	202632	214601	191571	197548	212032	251769	208484	181008	217285	240949	229173	233148	192954	223544	183514	161156	152245	178249	160956	200585	199739
LC	0.69_628.1432n	629.15	0.692883		pos	6-{4-[12-(3,4-dihydroxyphenyl)-8,13-dihydroxy-4-oxo-3,11-dioxatricyclo[8.4.0.0²,⁷]tetradeca-1(10),2(7),8-trien-6-yl]-2-hydroxyphenoxy}-3,4,5-trihydroxyoxane-2-carboxylic acid	HMDB0124849	Phenylpropanoids and polyketides	Flavonoids	Flavans	*		48	58.3	M+H, M+Na	C30H28O15	0.565824	1.90595	0.00370736	0.0765888	0.201539	1.14992	367591	319666	397229	343431	340777	401364	363005	353043	377350	463695	435998	242949	466578	379655	306408	321131	359623	347808	378553	372502	333135	348564	313034	294720	312242	314426	382359
LC	12.10_595.2903m/z	595.29	12.1027		neg	PI(18:2(9Z,12Z)/0:0)	LMGP06050010	Lipids and lipid-like molecules	Glycerophospholipids	Glycerophosphoinositols			44	33.9	M-H	C27H49O12P	2.32141	1.88104	5.61528e-05	0.00863667	0.847738	1.79968	93321.7	51854.7	165419	161889	89232.1	78786.6	57991.3	67981.3	57609.1	103580	37430.8	107123	148662	83068	118154	94798	68958.4	76625.5	82518.9	89297.1	83988.2	45857.4	50773.3	95016	31095.1	49586.1	63374.9
LC	11.23_504.3110m/z	504.311	11.2335		neg	PE(10:0/10:0)[U]	40415	Unclassified	Unclassified	Unclassified			38.1	0	M-H2O-H	C25H50NO8P	2.67082	1.85003	0.000113347	0.0140373	0.516184	1.43017	106499	74465.8	138227	108610	91545.6	106477	106461	67699.4	79306.1	170923	78867.2	108477	137931	92552.6	141389	86098.7	97670.5	97600.9	140111	102598	70928.5	68368.2	79236.1	85919.5	83726.4	98104.5	90904.3
LC	12.93_622.4060m/z	622.406	12.9349		pos	Enniatin B	71071	Unclassified	Unclassified	Unclassified			37.7	0	M+H-H2O	C33H57N3O9	-0.25578	1.81112	0.00509251	0.089006	0.969315	1.95791	121950	62285.9	188303	309951	114738	68296.7	106575	131291	148185	92394.1	26978.4	44222.5	94904.9	177918	108430	93166.5	133005	55639.2	253166	59565.3	110326	144425	143706	80659.6	65665.1	109837	116971
LC	9.61_631.2422m/z	631.242	9.60788		neg	3,4,5-trihydroxy-6-(5-hydroxy-4-{2-hydroxy-3-[4-hydroxy-3-(3-methylbut-2-en-1-yl)phenyl]propanoyl}-2-(3-methylbut-2-en-1-yl)phenoxy)oxane-2-carboxylic acid	HMDB0133199	Phenylpropanoids and polyketides	Flavonoids	Flavonoid glycosides	*		39.2	4.39	M+FA-H	C31H38O11	4.48658	1.78775	0.0136281	0.14459	0.795851	1.7361	99358.6	57230.9	75017.3	65979.7	81524.2	128483	124266	153704	96617.2	138935	45954.4	29741.7	42967	171636	92717.7	82810.8	52465.7	50676.4	210127	57750.4	186439	147374	26004.8	24864.1	110436	97144.3	30383.7
LC	0.96_132.0243n	150.058	0.95905		pos	THTC	68817	Unclassified	Unclassified	Unclassified			48.9	49.8	M+H, M+NH4	C5H8O2S	-1.84556	1.75092	0.000964783	0.0393033	1.37008	2.58485	55488.8	21466.9	79508.3	17744	35822.8	41811.7	55139.8	35013.4	13047.9	173210	16164.8	35735.6	86781.7	77642.5	54372.3	82435.8	52415.2	89804.6	70834.4	26227.5	10574.9	23460.9	6995.23	16748.1	29062.3	15565.3	62865.7
LC	13.86_445.3330m/z	445.333	13.8628		neg	5-(12,15-Heneicosadienyl)-1,3-benzenediol	HMDB0039871	Benzenoids	Phenols	Benzenediols			44.4	29	M+FA-H	C27H44O2	1.61579	1.73663	0.0182322	0.169457	0.378822	1.30028	203450	156466	366909	151594	196032	160490	201611	191073	246391	370761	110167	139923	145593	233825	192420	233412	257396	173122	171314	203128	120390	158980	105289	154588	144422	186145	191634
LC	13.89_447.3457m/z	447.346	13.8926		pos	Trihydroxycoprostanoic acid	57683	Lipids and lipid-like molecules	Steroids and steroid derivatives	Cholestane steroids	*		37.3	0	M+H-H2O	C28H48O5	-2.61045	1.72974	0.0203979	0.180282	0.354325	1.27839	193379	151268	178939	160854	164162	156622	198071	153146	245613	360933	116647	145841	135645	246923	176663	232349	294767	188284	181353	201422	135965	140900	97243.1	129432	125630	179312	153738
LC	1.99_167.0890m/z	167.089	1.993		pos	3-(4-Methyl-3-pentenyl)thiophene	HMDB0038183	Organoheterocyclic compounds	Heteroaromatic compounds	Unclassified			37.4	2.58	M+H	C10H14S	0.759956	1.72056	2.48778e-05	0.00494239	0.34188	1.26741	186997	147543	197373	172654	167361	165382	181559	163894	148543	230748	153837	208619	222886	205153	214261	213105	183328	208141	199904	138226	177973	149316	116518	130403	158156	112446	137228
LC	9.16_210.1616n	228.195	9.15758		pos	9-tridecynoic acid	LMFA01030602	Lipids and lipid-like molecules	Fatty Acyls	Fatty Acids and Conjugates			49.7	52.6	M+H-H2O, M+H, M+NH4	C13H22O2	-1.97823	1.70843	0.0147525	0.152589	-0.0481214	0.967195	1.54882e+06	1.60135e+06	1.52573e+06	1.50704e+06	1.51762e+06	1.51151e+06	1.48926e+06	1.61129e+06	1.57719e+06	1.6208e+06	1.70912e+06	1.61081e+06	1.60655e+06	1.45646e+06	1.46905e+06	1.52191e+06	1.59537e+06	1.55331e+06	1.51019e+06	1.53624e+06	1.49808e+06	1.56813e+06	1.62504e+06	1.56787e+06	1.61907e+06	1.58959e+06	1.54721e+06
LC	11.73_583.3377m/z	583.338	11.7322		neg	Thioperamide	45306	Unclassified	Unclassified	Unclassified			38	0	2M-H	C15H24N4S	1.13225	1.69815	0.00430964	0.0817032	0.337754	1.26379	193462	153081	255296	159262	164712	147439	201873	128434	200947	240522	135862	170002	283075	170819	278929	204996	170724	161976	247903	170984	182016	196200	140116	123784	155260	188254	202183
LC	13.82_366.3720m/z	366.372	13.82		pos	Behenoyl-EA	LMFA08040052	Lipids and lipid-like molecules	Fatty Acyls	Fatty amides			43.9	29.3	M+H-H2O	C24H49NO2	-2.83273	1.68627	0.0153311	0.15487	0.228952	1.17198	469951	400988	319150	391085	525416	451949	674492	445072	436217	440258	530862	604379	309070	420424	504137	587930	450843	318039	567586	557729	394431	399961	444226	383407	323368	371685	386244
LC	12.30_636.3853m/z	636.385	12.2975		pos	PKODA-PA	LMGP20070002	Lipids and lipid-like molecules	Glycerophospholipids	Oxidized glycerophospholipids			37.1	0	M+NH4	C31H55O10P	-2.89748	1.6635	0.00183537	0.0552116	1.45667	2.74474	68395.4	24918.8	131334	227526	62506.9	35749.6	80486	63435.9	52739.3	50946.4	1532.28	19827.9	60405	73853.5	69369	67534.9	80461.5	19410.8	102009	36676.2	63708.6	96743.6	64239.7	34899.9	22985.4	56820.1	42963.8
LC	0.71_132.0765m/z	132.076	0.706783		pos	Creatine	7	Organic acids and derivatives	Carboxylic acids and derivatives	Amino acids, peptides, and analogues	**	C00300	54	78	M+H	C4H9N3O2	-2.14395	1.65297	0.0174847	0.16608	0.503769	1.41791	178196	125675	137785	240003	149455	121719	167388	155733	167518	157511	166600	462479	194516	208728	199376	109525	137581	123500	134101	170269	181933	188800	107883	141328	225550	106960	176967
LC	0.75_209.0661m/z	209.066	0.750683		neg	L-Fucose	HMDB0000174	Organic oxygen compounds	Organooxygen compounds	Carbohydrates and carbohydrate conjugates	**	C01019	37.7	0	M+FA-H	C6H12O5	-3.35472	1.64155	3.26999e-06	0.00135577	0.917883	1.88934	61187.7	32385.7	57170.7	31191.4	59685.1	64836	40743.3	49415.6	91645.5	48284	88257.1	24372.7	72971.4	71242.3	66245	82033.8	41123.8	46777.9	103158	73723.5	49689.2	41611.7	25050.8	27335.6	29742.8	23601.7	33583.3
LC	13.12_351.3126n	352.32	13.1162		pos	Anandamide (20:2, n-6)	LMFA08040002	Lipids and lipid-like molecules	Fatty Acyls	Fatty amides			39.1	4.65	M+H, M+Na	C22H41NO2	-3.19277	1.61602	0.00850342	0.110617	-0.645798	0.639139	120120	187940	102891	92807.8	91885.7	68866.5	96202.5	77660.5	115782	121555	101223	123274	144624	151018	107156	103258	289518	69394.9	104217	173382	147562	240219	131778	177702	153117	446159	384934
LC	14.28_447.3489m/z	447.349	14.2804		neg	Linalyl isobutyrate	HMDB0030426	Lipids and lipid-like molecules	Prenol lipids	Monoterpenoids	*		38.7	0	2M-H	C14H24O2	2.03388	1.60941	0.0124593	0.135854	0.508776	1.42284	118314	83153.2	208549	73970.7	103890	96480.6	105606	106940	189215	232227	60723.5	70461.9	85548.1	141371	135050	144071	138979	79736.3	88506.1	137906	48732.6	66028.2	45333.1	75365.8	72477.6	97926.6	99226.1
LC	11.40_614.3475m/z	614.348	11.3994		neg	PKOHA-PC	LMGP20010011	Lipids and lipid-like molecules	Glycerophospholipids	Oxidized glycerophospholipids			38.1	0	M-H2O-H	C31H56NO10P	1.89856	1.60067	0.000965594	0.0393033	0.671895	1.59316	100595	63141.5	63422.4	162998	87635.8	50906.6	74618.1	83303.4	118250	120947	57671.8	94745.2	179308	91389.6	104612	121968	54524.3	119392	162016	65244.2	98347.7	64378.2	70262.8	31148.3	62918.4	75448.1	126222
LC	10.64_379.2476n	380.255	10.6445		pos	Sphingosine-1-phosphate	3891	Lipids and lipid-like molecules	Sphingolipids	Phosphosphingolipids	**	C06124	56.3	88.7	M+H, M+Na, M+H-H2O	C18H38NO5P	-2.93475	1.59897	0.00374734	0.0770142	0.387986	1.30857	233800	178669	321296	281559	181172	227434	300145	261708	247403	208593	188669	183815	124017	195290	429341	228284	236871	178177	191064	227445	229919	233227	170736	234714	139863	165766	155219
LC	10.80_476.2760m/z	476.276	10.8049		pos	LysoPE(0:0/18:3(9Z,12Z,15Z))	HMDB0011479	Lipids and lipid-like molecules	Glycerophospholipids	Glycerophosphoethanolamines	*		56.1	90.3	M+H	C23H42NO7P	-2.39972	1.57072	0.017091	0.164626	0.80905	1.75206	86682.1	49474.5	39336.9	118022	41603.7	95350.7	54284.4	13165.4	64171.6	106929	24451.7	242726	191777	31021.5	143480	112779	80948.5	46905.5	117059	54043.3	68904.9	13167.2	68424.4	44386	81632.9	78981.9	90885.6
LC	12.17_619.2902m/z	619.29	12.1712		neg	1-Arachidonoylglycerophosphoinositol	HMDB0061690	Lipids and lipid-like molecules	Glycerophospholipids	Glycerophosphoinositols	*		43.8	29	M-H	C29H49O12P	2.08169	1.5558	0.00736163	0.103528	0.493861	1.40821	187164	132909	402952	294897	239103	97068.2	169229	152309	143777	154678	85648.3	103542	238934	212283	181682	184416	156977	161765	200052	181149	195662	173605	116975	171041	69487.6	118129	170855
LC	4.03_206.0998m/z	206.1	4.0308		pos	(Z)-1-(Methylthio)-5-phenyl-1-penten-3-yne	HMDB0032688	Benzenoids	Benzene and substituted derivatives	Unclassified	*		37.3	0	M+NH4	C12H12S	0.108539	1.53753	0.00040289	0.025785	0.365351	1.2882	196960	152896	209964	181689	211089	169973	192125	201542	166125	195532	146480	202982	213889	225137	159658	241658	251261	226642	216312	150444	179740	158420	91541.1	143683	188643	140095	281095
LC	0.74_199.0372m/z	199.037	0.736567		neg	bis(4-fluorophenyl)-Methanone	2735	Unclassified	Unclassified	Unclassified			36.7	0	M-H2O-H	C13H8F2O	3.49791	1.53125	2.46183e-05	0.00494239	1.03252	2.0456	60014.3	29338.3	59370.6	22422.3	62081.6	43211.1	33838.9	50425.2	96574.6	46729.3	103497	23691.1	60546.9	64871.1	63292.4	84565.3	36028.8	51030	108169	82115.5	47811.6	27011.8	26308.7	20092.3	25488.8	19670.7	20548.5
LC	0.69_163.1152m/z	163.115	0.692883		pos	(S1)-Methoxy-3-heptanethiol	HMDB0032380	Organic oxygen compounds	Organooxygen compounds	Ethers	*		38.4	0.0306	M+H	C8H18OS	0.686009	1.51864	0.00199425	0.0580283	0.299385	1.23062	169268	137547	132581	149993	195308	175665	163041	191432	159678	246701	150911	162811	221827	139673	171803	146649	149130	161170	168814	161480	167419	159023	69084.6	96883.5	139579	125480	115146
LC	11.23_632.3192m/z	632.319	11.2335		neg	OKHdiA-PE	LMGP20020041	Lipids and lipid-like molecules	Glycerophospholipids	Oxidized glycerophospholipids			37.8	1.44	M-H	C30H52NO11P	-2.11514	1.51362	0.000350307	0.0236917	0.331925	1.25869	110562	87838.9	123768	99834.2	93956.2	106477	109848	82166.1	84363.5	153254	97246	117789	139051	105642	134171	93233.4	107637	109266	138042	111358	93576.1	83038.2	87736.6	92634.7	92505.6	103070	99586.5
LC	4.93_246.1693m/z	246.169	4.9298		pos	2-Methylbutyroylcarnitine	HMDB0000378	Lipids and lipid-like molecules	Fatty Acyls	Fatty acid esters	***		53.8	76.1	M+H	C12H23NO4	-2.74259	1.49869	4.09403e-06	0.00156163	0.882627	1.84373	58388	31668.4	63325.7	34570.8	69447.6	45584.8	47076.2	46736.9	44261.1	61651.9	38265.7	40357.8	91000	91322.1	87540.6	75527.9	71993.6	41665.8	51265.5	49205	58572.4	32286	12878	27880.7	20937.1	19745	34536.9
LC	0.68_104.1071m/z	104.107	0.678983		pos	Choline	56	Organic nitrogen compounds	Organonitrogen compounds	Quaternary ammonium salts	**	C00114	51	61.8	M+H	C5H13NO	1.04209	1.49477	0.0175032	0.16608	0.334051	1.26055	230827	183117	400401	212665	212692	159348	160853	208753	131081	186893	183796	348628	237885	363547	284900	315680	187668	228376	199881	156780	205895	196598	215187	154560	169553	116818	162314
LC	0.79_166.0528m/z	166.053	0.7902		pos	L-Methionine S-oxide	63430	Organic acids and derivatives	Carboxylic acids and derivatives	Amino acids, peptides, and analogues	**	C02989	49.2	52.1	M+H	C5H11NO3S	-2.54756	1.48611	0.00065436	0.0340606	0.316909	1.24566	181182	145451	261119	160967	184834	147503	162497	170353	139941	225199	165459	177766	211384	184643	186047	199143	205970	206220	188086	146358	118975	127992	143829	103604	177756	137593	139547
LC	8.60_665.2435m/z	665.243	8.59963		pos	Bruceoside A	67172	Unclassified	Unclassified	Unclassified			37.1	0	M+H-H2O	C32H42O16	-0.790161	1.45618	0.0322716	0.227963	0.795791	1.73603	67146.1	38678	50584.9	44536.9	64044.4	99265.3	87571.8	99031.6	60683.5	100046	26904.5	12402.3	19434.6	135408	59510.2	55910.3	30488.7	34096	145800	30904.3	119152	101952	15357.2	11682.8	87572	62367.2	17007.2
LC	14.97_336.3250m/z	336.325	14.9717		pos	2-amino-14,16-dimethyloctadecan-3-ol	LMSP01080031	Unclassified	Unclassified	Unclassified			52.7	71.2	M+Na	C20H43NO	4.07716	1.45454	0.00145427	0.0490032	-0.205476	0.867252	317410	365995	299006	295505	328676	287736	276497	328489	314058	331882	329789	270709	335191	338491	322501	292165	410561	281215	293762	373115	321447	419491	331940	342170	333422	485448	362766
LC	0.72_205.1177m/z	205.118	0.720683		pos	N-(3-carboxypropanoyl)-N-hydroxyputrescine	LMFA08020188	Lipids and lipid-like molecules	Fatty Acyls	Fatty amides			50.8	62	M+H	C8H16N2O4	-2.77357	1.44884	0.00762335	0.105282	-0.701459	0.61495	68888.7	112023	86932.4	36722.7	108581	40655.8	44839.6	19597.4	119230	93390.7	156536	50543.7	40536.9	79058.4	25659.6	33754.9	27122.6	78664	41715.6	141315	84028.5	92660.2	25377.3	26835	129781	57059	51582.5
LC	1.24_133.1049m/z	133.105	1.24235		pos	2-Heptanethiol	HMDB0032303	Organosulfur compounds	Thiols	Alkylthiols	*		37	0	M+H	C7H16S	2.4141	1.41031	0.00172007	0.0533031	0.34297	1.26836	187756	148030	252603	185654	207607	154325	160946	159334	131580	168062	145579	175657	195674	213325	181273	304129	244757	180807	174162	175656	156231	173500	112086	187545	137628	118350	147132
LC	10.23_372.2424m/z	372.242	10.2342		pos	Gentian Violet	4055	Benzenoids	Benzene and substituted derivatives	Diphenylmethanes			39.5	6.89	M+H	C25H29N3	-2.79517	1.38768	1.28041e-08	1.35667e-05	-4.32642	0.0498444	1074.47	21556.5	271.595	8.29748e-06	930.379	905.621	98.861	8.29748e-06	452.216	8.29748e-06	8.29748e-06	8.29748e-06	341.865	8.29748e-06	724.969	8.29748e-06	8.29748e-06	11457.8	4505.67	350.604	375.349	6988.71	46035.6	21272.9	17007.3	19932.5	27789.4
LC	0.59_129.0788n	147.112	0.594767		pos	D-Pipecolic acid	58337	Organic acids and derivatives	Carboxylic acids and derivatives	Amino acids, peptides, and analogues	*		57.8	92.9	M+H, M+NH4	C6H11NO2	-1.75138	1.37251	0.0286861	0.217968	0.224674	1.16851	250683	214532	363022	216197	252840	207869	246859	219349	171912	346139	228820	193510	300404	251438	290287	277361	302485	238953	226715	196921	231899	271762	87680.3	219543	259532	189134	197224
LC	12.55_636.4218m/z	636.422	12.5533		pos	Enniatin B4	71088	Unclassified	Unclassified	Unclassified			36.7	0	M+H-H2O	C34H59N3O9	-0.0948964	1.34181	2.38601e-05	0.00494239	1.48177	2.79291	34144.5	12225.4	32728.1	58798.3	38394.7	18310.8	32593.2	29632.8	21431.6	40349.2	8.29748e-06	39387.1	34099.2	36286.5	55466.9	44800.9	40505.4	7319.7	26045.9	32137.5	60457.9	22379	15008.3	13625	11302.2	42337.2	20373.2
LC	11.61_569.3466n	570.354	11.6098		pos	LysoPC(22:5(4Z,7Z,10Z,13Z,16Z))	HMDB0010402	Lipids and lipid-like molecules	Glycerophospholipids	Glycerophosphocholines	**	C04230	55.1	84.9	M+H, M+Na	C30H52NO7P	-2.75513	1.33255	0.0140582	0.147805	0.473566	1.38854	225113	162122	261676	237864	386684	154194	188571	280217	147068	305849	142115	131935	180433	197181	235749	177758	199230	283807	390648	175174	200986	140557	179848	151220	92283.6	182389	354847
LC	0.68_357.0296m/z	357.03	0.678883		neg	{[2-hydroxy-1-(1-oxo-1H-isochromen-3-yl)but-3-en-1-yl]oxy}sulfonic acid	HMDB0130093	Phenylpropanoids and polyketides	Isocoumarins and derivatives	Unclassified	*		41.6	24	M+FA-H	C13H12O7S	3.36546	1.32621	0.00792452	0.107312	0.2144	1.16022	112863	97277.3	94971.9	98618.2	108405	154765	106223	104611	99886.1	128787	92600.6	93778.3	119039	115129	101711	123751	135226	98972.3	115593	129173	123159	82228.6	82238.2	108613	93476.1	152216	80065.6
LC	11.95_592.3633m/z	592.363	11.9504		neg	PC(20:2(11Z,14Z)/0:0)	LMGP01050132	Lipids and lipid-like molecules	Glycerophospholipids	Glycerophosphocholines			53	74.6	M+FA-H	C28H54NO7P	2.35354	1.32044	0.00182105	0.0549542	0.623935	1.54107	59101.4	38350.8	61300.4	48614.9	35698.5	55265.3	48335.5	47494.4	47511	105891	23539.4	58640.6	82659.8	48502.7	117022	59401.8	57927.8	58037.9	83249	43287.6	40548.1	55519.1	45348	26632.9	48265.8	65955.7	53348.9
LC	9.81_358.2267m/z	358.227	9.81168		pos	Mepenzolate	HMDB0015591	Benzenoids	Benzene and substituted derivatives	Diphenylmethanes		C07818	47.5	46	M+NH4	C21H26NO3+	4.86009	1.30582	2.60421e-08	2.48337e-05	-4.41124	0.0469985	887.806	18890.1	507.502	8.29748e-06	557.253	793.533	8.29748e-06	8.29748e-06	8.29748e-06	8.29748e-06	194.073	8.29748e-06	8.29748e-06	8.29748e-06	301.694	8.29748e-06	8.29748e-06	10293.1	3542.19	475.859	203.132	5679.1	41468.2	19056	15603.3	16750.1	24109.8
LC	8.04_243.1828n	244.19	8.03983		pos	N-Undecanoylglycine	HMDB0013286	Organic acids and derivatives	Carboxylic acids and derivatives	Amino acids, peptides, and analogues	*		46.3	38.2	M+H, M+Na, M+H-H2O	C13H25NO3	-2.71784	1.30508	0.00224438	0.0606302	-0.0958155	0.935743	499018	533285	495096	480277	491935	482990	485764	520296	479389	523299	527588	524557	517236	467504	468748	486146	520387	495253	489274	528546	497059	510717	545008	511224	552921	652128	542773
LC	13.27_664.4166m/z	664.417	13.2716		pos	OHODA-PA	LMGP20070035	Lipids and lipid-like molecules	Glycerophospholipids	Oxidized glycerophospholipids			36.8	0	M+NH4	C33H59O10P	-2.72612	1.296	0.00869931	0.111896	1.39029	2.62131	52872	20170	113687	189058	42288.7	24293.9	59109.9	51722.9	57087.1	34749.8	767.922	10697.2	31279.3	57419.1	50022.7	34100.5	70014.1	7136.01	97926.2	26212.7	46994.8	88236.8	70235.2	27241.7	15502.1	41745.1	29977.9
LC	11.24_548.2973m/z	548.297	11.2432		pos	Narbomycin	63707	Unclassified	Unclassified	Unclassified			37.8	0	M+K	C28H47NO7	-2.18643	1.283	0.00267462	0.0655661	0.53582	1.44977	54509.1	37598.5	52824.2	53478.3	49683	53479.1	58062.3	29770.6	39258.7	116266	56056	64530	67254.5	41708.9	80586.3	35973.4	46796.8	47255.9	61136.4	55839.2	25712.8	30668	40469	45101.8	39809.9	55068.1	48882.8
LC	12.16_620.3905m/z	620.391	12.1619		pos	1-(2-methoxy-docosanyl)-sn-glycero-3-phosphoserine	LMGP03060021	Lipids and lipid-like molecules	Glycerophospholipids	Glycerophosphoserines			37.2	0	M+Na	C29H60NO9P	1.23126	1.23196	0.000711702	0.0351647	1.45708	2.74552	34053.3	12403.2	75397.3	73893.8	27987.4	23789.9	37338.5	36027.2	40985.8	29705.2	2690.02	4114.94	29983.3	51777	32991.5	27220.4	32212.3	10737.5	72093.6	11028	27038.2	45440.5	25786.8	12828.5	14150.4	27377.3	23542.4
LC	8.60_431.3019n	432.31	8.59963		pos	Malyngamide H	65446	Unclassified	Unclassified	Unclassified			38.1	0.934	M+H-H2O, M+H	C26H41NO4	-3.86143	1.18737	0.01015	0.120079	0.726004	1.65405	59386.5	35903.7	75740.9	19838.2	61476.4	31185.9	33282.8	21444.8	11079.9	115439	43582.7	87984.6	51678.7	120423	78789.8	39952.1	54974.5	70701.7	38779.9	78935	93054.1	32818	28601.3	27224.2	40905.2	4257.74	27448.3
LC	8.60_448.3076m/z	448.308	8.59655		neg	N-(3α,12α-dihydroxy-5β-cholan-24-oyl)-glycine	43192	Unclassified	Unclassified	Unclassified			38.4	0	M-H	C26H43NO5	1.65092	1.18404	0.0197515	0.176523	0.941092	1.91998	48897	25467.5	46991.3	16159.2	46444.8	23532.7	41852.2	543.072	5730.45	120644	26857.6	103969	16151.4	100369	91999.9	47561	16576.4	69534.7	17512.8	46844.5	89770.1	23610.7	34106.2	10096.4	53785.2	3891.78	13539.3
LC	13.85_449.3617m/z	449.362	13.8491		pos	6-Deoxodolichosterone	89853	Lipids and lipid-like molecules	Steroids and steroid derivatives	Bile acids, alcohols and derivatives	*		36.5	0	M+H	C28H48O4	-1.94286	1.17343	0.0409292	0.256439	0.682705	1.60515	45307.3	28226.3	26811.6	14279.1	23919.8	39703.5	54854	37412.3	58613.1	136540	10092.9	29240.8	26590.1	79471.4	55368.4	57933.7	71119.9	40010	26690.1	62406.2	9782.91	15955.4	4421.99	14443.5	23252	36846.3	43568.3
LC	14.47_473.3643m/z	473.364	14.4673		neg	Cholesteryl acetate	HMDB0003822	Lipids and lipid-like molecules	Steroids and steroid derivatives	Steroid esters	*		36.5	0	M+FA-H	C29H48O2	1.57342	1.15233	7.74198e-05	0.010857	0.806856	1.7494	42912.1	24529.7	67388.6	38432.7	41033.3	41181.2	35674.4	34402.8	65625.5	79397.9	38529.8	31162.6	25076.6	32047.5	45313.7	44065.1	57056.2	48687.2	31919.8	35085.4	23249.9	12065	21622.7	19226.2	25792.6	29889.4	20885.8
LC	10.71_512.3002m/z	512.3	10.7073		neg	1-(2-methoxy-6Z-hexadecenyl)-sn-glycero-3-phosphoethanolamine	LMGP02060017	Lipids and lipid-like molecules	Glycerophospholipids	Glycerophosphoethanolamines			54.2	74	M+FA-H	C22H46NO7P	1.82801	1.14785	0.0474523	0.275929	0.458507	1.37412	166368	121073	121190	245370	139571	163180	94805.8	160731	131942	126778	55974.9	200060	235893	84151.1	353733	273194	177610	149685	130044	126424	190663	62824.8	89668.5	96848.4	175937	180320	238131
LC	11.87_580.3593m/z	580.359	11.8695		pos	PS(22:1(11Z)/0:0)	LMGP03050023	Lipids and lipid-like molecules	Glycerophospholipids	Glycerophosphoserines			37.5	0	M+H	C28H54NO9P	-2.83245	1.1006	0.00779944	0.106119	0.854586	1.80824	60555.7	33488.8	106824	112640	69233.3	43382.8	61798.1	88681.9	53460.7	47524.8	11281.9	18540.6	32588	82792.6	59132.7	57245.2	81738.5	21118.7	100919	36595.7	65060	87543.8	66125.7	40105.5	38642.3	69919.4	50969.1
LC	15.80_278.0190n	259.001	15.8012		neg	Fenthion	HMDB0033209	Organic acids and derivatives	Organic thiophosphoric acids and derivatives	Thiophosphoric acid esters		C14420	36.9	4.14	M-H2O-H, M+FA-H	C10H15O3PS2	-3.50729	1.09664	0.018043	0.169015	-0.0185772	0.987206	1.19204e+06	1.20748e+06	1.15921e+06	1.18952e+06	1.18018e+06	1.19203e+06	1.18408e+06	1.22612e+06	1.19371e+06	1.1499e+06	1.21552e+06	1.18295e+06	1.21097e+06	1.18559e+06	1.17722e+06	1.18481e+06	1.18692e+06	1.22135e+06	1.19405e+06	1.18921e+06	1.22533e+06	1.23295e+06	1.21972e+06	1.18766e+06	1.21868e+06	1.19037e+06	1.16631e+06
LC	0.72_249.1073m/z	249.107	0.720683		pos	gamma-Glutamylthreonine	HMDB0029159	Organic acids and derivatives	Carboxylic acids and derivatives	Amino acids, peptides, and analogues	*		47.3	44.9	M+H	C9H16N2O6	-3.16457	1.09644	0.0381893	0.245901	-0.301546	0.811383	202000	248958	217342	198233	245285	234899	137171	139027	214375	211493	263134	220319	138153	203415	143145	164992	166145	210954	160457	331134	238339	159031	109562	112957	228125	220813	200474
LC	6.04_601.2639m/z	601.264	6.04162		pos	Bryotoxin A	67227	Unclassified	Unclassified	Unclassified			38.2	0	M+H-H2O	C32H42O12	-0.700952	1.08587	0.000425285	0.0267399	1.26975	2.41119	22516.9	9338.49	30770.3	27956.1	26683	27058.2	33852.4	29362.9	20211.6	31145	5336.8	4393.32	6962.52	37331.4	18723.7	19312	11304.7	6969.23	48843.9	10016.5	31587.8	26463.9	7329.45	5133.05	18395.5	18861.6	2933.67
LC	11.50_557.3214m/z	557.321	11.4998		neg	Tiocarbazil	72659	Unclassified	Unclassified	Unclassified			37.4	0	2M-H	C16H25NOS	-4.80491	1.0848	0.0310626	0.225155	0.109928	1.07917	410059	379974	467813	474052	373605	380096	395289	364921	389641	411117	371382	413150	446193	372024	503750	388599	391552	424723	443453	365527	414227	426467	400154	341330	407871	451840	436629
LC	14.14_521.4188m/z	521.419	14.1384		pos	DG(12:0/15:0/0:0)	HMDB0093055	Lipids and lipid-like molecules	Glycerolipids	Diradylglycerols	*		44.7	34	M+Na	C30H58O5	2.37775	1.08242	0.0388922	0.248429	0.342565	1.26801	191497	151022	227487	113472	196686	136269	249358	159586	92475.8	246345	162462	107789	116567	251938	225353	268309	297069	234902	106513	208849	237009	171856	72884.8	208389	94655.9	199688	153513
LC	11.50_480.3107m/z	480.311	11.4998		neg	PC(15:0/0:0)[S]	40283	Unclassified	Unclassified	Unclassified			38.8	0	M-H	C23H48NO7P	2.34124	1.06602	0.0163109	0.160683	0.197877	1.14701	183733	160184	192013	240592	161210	179482	173258	151939	170430	186181	152594	183128	197502	155584	267315	186221	176584	198068	197712	147424	173689	170255	192441	138392	185093	221130	195472
LC	9.20_589.2277m/z	589.228	9.2038		pos	Bruceantinol	67169	Unclassified	Unclassified	Unclassified			38.4	0	M+H-H2O	C30H38O13	-0.401129	1.05529	0.0272888	0.211589	0.837916	1.78747	36378.4	20351.9	19619.3	9000.94	25701	40036.9	58147.3	61787.9	35186.9	60680.7	16519.7	12089.4	18775.1	66420.5	38690.7	28694.9	19531.3	10677.6	76135.3	20273.3	73221.1	59683.6	7245.07	11104.4	56159.5	45676.5	9236.2
LC	1.02_171.1123m/z	171.112	1.01727		pos	N6-Acetyl-L-lysine	HMDB0000206	Organic acids and derivatives	Carboxylic acids and derivatives	Amino acids, peptides, and analogues	**	C02727	42.6	19.9	M+H-H2O	C8H16N2O3	-2.60534	1.04949	4.94333e-11	3.09908e-07	1.38151	2.6054	20345.5	7808.97	20073	19121	16878.4	9968.89	16066.2	23815.9	12844.5	29738.9	26885.8	20545.9	19108.3	24090.8	14273.3	20027.1	17237.7	26041.3	22309.3	19334.3	28204.3	12586.6	2185.41	4648.52	9117.63	4328.14	10124.6
LC	10.07_378.2392m/z	378.239	10.0709		pos	Oleoyl glycine	HMDB0013631	Organic acids and derivatives	Carboxylic acids and derivatives	Amino acids, peptides, and analogues	*		44.1	31.4	M+K	C20H37NO3	-3.86137	1.04928	0.0006248	0.0332854	0.434299	1.35125	64240.8	47541.6	75799.7	62300.9	42022.7	64820.3	92369.4	64573.1	65832.2	71344.4	54098.9	42615.5	50166.7	61551	111867	50705.8	69993.7	49446.3	58898.7	62091.4	70077.5	56146.1	34695.4	48506.6	41558.2	52261.2	45766.4
LC	0.69_258.1094m/z	258.109	0.692883		pos	Miglustat	85381	Organoheterocyclic compounds	Piperidines	Unclassified			37.4	0	M+K	C10H21NO4	-3.70559	1.03109	6.4907e-05	0.00944136	1.27559	2.42097	23515.9	9713.4	9359.58	39938.4	14684	11951.1	13972.3	17862.6	13707.6	45987.9	17667.5	56696.5	22049.4	16852.2	33451.6	18580.4	15847.9	29532.2	29494.4	21658.2	17507.3	7540.02	16740.3	7035	11129.7	7215.27	22940.4
LC	10.64_378.2421m/z	378.242	10.6382		neg	Phytosphingosine-1-P	HMDB0012280	Lipids and lipid-like molecules	Sphingolipids	Phosphosphingolipids	*		39.1	1.82	M-H2O-H	C18H40NO6P	1.43241	1.02425	0.0069402	0.102082	0.407767	1.32663	96172.4	72493.8	106871	102572	67578.7	88971.6	112939	98587.8	102166	81875.8	66498.2	72049.1	50618.1	91433.3	204170	101416	116218	74739.4	83835.2	98502.8	106235	80088	59696.4	93837.2	52660.6	69243.4	63050.6
LC	0.62_249.9544n	288.921	0.6225		pos	(2R)-O-Phospho-3-sulfolactate	69090	Unclassified	Unclassified	Unclassified			38.5	0	M+Na, M+K	C3H7O9PS	-1.91729	1.02198	0.0109472	0.124573	-0.0777962	0.947504	246938	260619	249184	260539	228424	246222	246096	261539	249881	238134	275427	265826	239886	226509	251455	241455	224808	264199	251773	238890	231570	286617	287445	248640	265385	230178	251687
LC	0.98_201.0374m/z	201.037	0.97565		neg	Chrycorin	HMDB0035149	Organoheterocyclic compounds	Oxanes	Unclassified	*		37.1	0.449	M-H2O-H	C12H12O2S	-2.62519	1.00635	0.00233885	0.061843	0.40431	1.32346	77310.5	58415.6	78153.6	93654.4	76637.6	81064.6	91978.4	65399.6	56772.2	86085.2	37245.2	83067.2	77514.5	49072.3	126515	95018.4	77546.5	77874.6	78617.3	53318.1	83364.1	42283.3	62652.2	76494.9	67915.4	75213.8	57802.6
[truncated: 13 more columns]

## Sheet: B_C
Dataclass	ID	m/z	Retention time (min)	Average RI	Ion mode	Metabolites	Compound ID	Super Class	Class	Sub Class	level	kegg	Score	Fragmentation Score	Adducts	Formula	Mass Error (ppm)	VIP	P-value	adj.P-value	log2(FC)	FC	average(B)	average(C)	B01	B02	B03	B04	B05	B06	B07	B08	B09	B10	B11	B12	B13	B14	B15	B16	B17	B18	B19	C01	C02	C03	C04	C05	C06
GC	547	87.1	23.268	747516		Propyl alcohol	HMDB0000820	Organic oxygen compounds	Organooxygen compounds	Alcohols and polyols			89.5					3.30662	0.00658353	0.0250997	-9.52087	0.00136123	0.000432663	0.317847	0.00031688	0.000329744	0.00145093	0.000496738	7.37986e-05	8.09434e-05	0.000144804	0.000737175	0.000546705	0.000302447	0.00049303	0.000267826	0.000255654	0.000424077	0.00036873	0.000444037	0.000542276	0.000423494	0.000521296	0.000641668	0.000231103	0.000145814	0.000455578	0.000136088	0.00248084
GC	417	147.1	19.521	582703		Maltitol	HMDB0002928	Lipids and lipid-like molecules	Fatty Acyls	Fatty acyl glycosides			88.8					2.96339	0.00584845	0.0225795	-0.832149	0.561692	4.25199	7.56998	4.18103	3.4292	0.0235203	9.00691	0.0133206	0.0339401	7.95277	0.0213729	0.037512	4.23542	7.84678	0.015746	9.85562	9.97073	0.0433156	9.75773	5.2175	9.12543	0.0200328	4.41647	4.34346	8.62915	8.85782	9.26606	0.0177105
GC	228	306.2	14.146	381110		Tromethamine	HMDB0240288	Organic nitrogen compounds	Organonitrogen compounds	Amines			97.5					2.58214	0.0173158	0.0512751	-4.85781	0.034487	4.15917e-05	0.00120601	2.32446e-05	2.47478e-05	4.72547e-05	2.17404e-05	4.63342e-05	0.000197771	5.12965e-05	2.42967e-05	5.59222e-05	1.52039e-05	1.76685e-05	2.79572e-05	3.68465e-05	2.99636e-05	1.89579e-05	4.59036e-05	2.45221e-05	3.73028e-05	4.33082e-05	0.000146497	0.000154756	2.64252e-05	3.45559e-05	1.41568e-05	1.31425e-05
GC	561	364.2	23.652	819647		Trisaccharide							82.6					2.55539	1.68901e-05	0.000257574	1.25309	2.38352	0.0116463	0.00488619	0.0106857	0.00713609	0.0121652	0.016361	0.00825175	0.00966425	0.0051955	0.01494	0.0146457	0.0103611	0.00815014	0.0137965	0.00649425	0.006367	0.0170118	0.0191551	0.02207	0.0102704	0.00855839	0.000340309	0.000258155	0.0115443	0.0112041	0.00376007	0.00725224
GC	666	311.3	29.717	887154		Labetalol	HMDB0014736	Benzenoids	Benzene and substituted derivatives	Benzoic acids and derivatives			68.9					2.48678	4.1751e-13	6.36702e-11	1.0807	2.11506	0.0675332	0.0319296	0.0582833	0.073166	0.0448831	0.0618385	0.0699828	0.0698997	0.0697515	0.0936741	0.0649333	0.0678559	0.05842	0.0890467	0.0886373	0.0523504	0.0760787	0.0587233	0.0621958	0.0651734	0.0582361	0.0252192	0.0282735	0.0234796	0.0237187	0.0278829	0.0269291
GC	617	334.2	25.1	886681		Hexaric acid	HMDB0000639	Organic oxygen compounds	Organooxygen compounds	Carbohydrates and carbohydrate conjugates			55.3					2.42948	5.22881e-11	3.98697e-09	1.08728	2.12473	0.00599809	0.00282299	0.00850354	0.00507035	0.00608326	0.00534235	0.00646702	0.00656418	0.00600837	0.00366342	0.00583101	0.00405539	0.00525905	0.00705952	0.00643707	0.00596026	0.00907558	0.0071287	0.00603985	0.00420766	0.00520705	0.00212028	0.00280083	0.00403557	0.00358132	0.00327614	0.0032215
GC	641	361.185	26.257	886800		Melezitose	HMDB0011730	Organic oxygen compounds	Organooxygen compounds	Carbohydrates and carbohydrate conjugates			85.1					2.41172	4.08708e-05	0.000419063	1.25131	2.38057	0.00341121	0.00143294	0.0031949	0.00273841	0.00452105	0.00271109	0.0033683	0.00358188	0.00199385	0.0033162	0.00284344	0.00234273	0.00271351	0.00300694	0.00195007	0.00229477	0.00881561	0.00517153	0.00333304	0.00161319	0.00530249	8.42575e-05	8.45752e-05	0.00140468	0.00165937	0.00138833	0.0016463
GC	370	288.146	18.226	582653		Ascorbic acid	HMDB0000044	Organoheterocyclic compounds	Dihydrofurans	Furanones			79					2.32199	0.0137471	0.0446049	0.656801	1.57658	0.00336657	0.00213536	0.00273966	0.00377237	0.00332399	0.00441767	0.00232197	0.00276966	0.00302012	0.00352896	0.00231822	0.00249613	0.00311128	0.00203878	0.00196783	0.00165782	0.00212377	0.00495046	0.00532745	0.00426305	0.00781572	9.48997e-05	1.26422e-05	1.12452e-08	2.71645e-05	0.00170778	0.00273832
GC	516	342.185	22.435	747459		D-myo-inositol 4-phosphate	HMDB0001313	Organic oxygen compounds	Organooxygen compounds	Alcohols and polyols			79.9					2.27598	3.48293e-08	1.48835e-06	1.06237	2.08835	0.0113262	0.00542351	0.00774923	0.0128336	0.00973991	0.00980898	0.0150101	0.00935425	0.00793277	0.0107422	0.00666784	0.00740793	0.0103891	0.00891056	0.0163361	0.0162723	0.0160656	0.016169	0.0112732	0.0122931	0.0102422	0.00288503	0.00263366	0.00614665	0.00604366	0.00589696	0.00570429
GC	379	204.1	18.444	582661		L-sorbose	HMDB0001266	Organic oxygen compounds	Organooxygen compounds	Carbohydrates and carbohydrate conjugates			94.4					2.23402	0.00740725	0.0275514	0.888662	1.85146	0.121919	0.06585	0.143696	0.204531	0.178907	0.113411	0.111808	0.096399	0.115502	0.200085	0.0553628	0.10846	0.0808058	0.0700992	0.0708118	0.0723188	0.0749734	0.173665	0.238316	0.137485	0.0698145	0.00308211	0.00415334	0.0294702	0.0333279	0.0599103	0.0455574
GC	517	202.1	22.473	747461		L-tryptophan	HMDB0000929	Organoheterocyclic compounds	Indoles and derivatives	Indolyl carboxylic acids and derivatives			76					2.22963	0.000345706	0.00257172	1.55792	2.9443	0.172452	0.0585715	0.0214026	0.241077	0.232969	0.31059	0.254456	0.272698	0.240523	0.179319	0.190816	0.226953	0.24408	0.0215035	0.228965	0.224833	0.0265391	0.026717	0.288822	0.0162227	0.0281017	0.0157874	0.115696	0.0280753	0.0345464	0.0254171	0.0391537
GC	580	362.2	24.061	819682		5-tert-butyl-1h-indole-2,3-dione							70.6					2.15066	3.96746e-05	0.000419063	1.09944	2.14272	0.023021	0.0107438	0.0201686	0.0117826	0.0179057	0.0146533	0.0258512	0.0307289	0.0249821	0.0129211	0.0408765	0.0192616	0.017254	0.0365079	0.0183736	0.0168697	0.0500746	0.0212571	0.0208012	0.0171089	0.0200198	0.000552819	0.000720319	0.00903108	0.00662579	0.0208633	0.0156309
GC	659	129.1	28.225	887001		Cholesterol	HMDB0000067	Lipids and lipid-like molecules	Steroids and steroid derivatives	Cholestane steroids			98.3					2.07279	1.1689e-20	3.56515e-18	0.705406	1.6306	0.818747	0.502113	0.762788	0.763644	0.807815	0.782387	0.882391	0.833946	0.827564	0.709913	0.85243	0.798689	0.857264	0.884073	0.766336	0.782316	0.86739	0.8748	0.871116	0.875768	0.755559	0.422082	0.423571	0.483683	0.480395	0.481782	0.481619
GC	198	258.084	13.123	381078		2,4-diaminobutyric acid	HMDB0002362	Organic acids and derivatives	Carboxylic acids and derivatives	Amino acids, peptides, and analogues			89.2					2.0669	3.90386e-08	1.48835e-06	0.905638	1.87337	0.000366433	0.000195601	0.00024243	0.000208513	0.000267485	0.000265781	0.000294444	0.000291792	0.000352022	0.0002645	0.000338031	0.00040044	0.000373016	0.000446913	0.000395093	0.000479883	0.000508212	0.000459399	0.000465789	0.000436677	0.000471812	0.000123752	7.37729e-05	0.000120419	0.000191783	0.000207773	0.000193681
GC	631	398.357	25.715	886744		Daidzein	HMDB0003312	Phenylpropanoids and polyketides	Isoflavonoids	Isoflav-2-enes			65					2.04972	4.25932e-05	0.000419063	1.04424	2.06227	0.000207096	0.000100421	0.000345925	0.00019972	0.000224618	0.000163675	0.000216805	0.000394181	0.000171949	0.000144759	0.00021555	0.000112581	0.00015519	6.96485e-05	0.000159066	0.000273571	0.000238994	8.23201e-05	0.000236596	0.000211196	0.000318475	7.03394e-05	8.57994e-06	9.89153e-05	0.000218508	0.000143787	7.86278e-05
GC	639	310.129	26.101	886784		4-aminophenol	HMDB0001169	Benzenoids	Benzene and substituted derivatives	Aniline and substituted anilines			64.2					1.99326	4.16432e-05	0.000419063	0.881873	1.84277	0.00278377	0.00151064	0.00347648	0.00201108	0.00348647	0.0031994	0.0027057	0.00366741	0.00201005	0.00401193	0.00248229	0.00191447	0.00272178	0.00226815	0.00161021	0.00159579	0.00297855	0.00348124	0.00467079	0.00209872	0.00250103	7.53052e-05	0.00013242	0.0033755	0.00259357	0.00171501	0.000933448
GC	552	290.2	23.335	819620		D-fructose-6-phosphate	HMDB0000124	Organic oxygen compounds	Organooxygen compounds	Carbohydrates and carbohydrate conjugates			85.4					1.9796	0.041128	0.103621	0.707337	1.63279	0.00443818	0.00271816	0.00529694	0.00607864	0.00420224	0.00509797	0.00610121	0.00138607	0.00477718	0.00529044	0.000278097	0.00479847	0.00496642	0.00681629	0.00621286	0.000235015	0.00728467	0.00403465	0.00528328	0.000233893	0.00595101	0.00453329	0.00626861	0.000257528	0.0044151	0.000408703	0.00554588
GC	614	390.199	24.985	886670		Cholic acid	HMDB0000619	Lipids and lipid-like molecules	Steroids and steroid derivatives	Bile acids, alcohols and derivatives			63.8					1.92801	1.86494e-06	4.05384e-05	0.822203	1.7681	0.00766438	0.0043348	0.00613624	0.0102205	0.00679382	0.00763715	0.0106336	0.00780435	0.00793607	0.00543682	0.00510965	0.00438194	0.00680986	0.00748306	0.00891527	0.0106122	0.0127273	0.00673055	0.00836968	0.00534339	0.00654166	0.00236333	0.00236904	0.00375762	0.00407945	0.0051316	0.00583994
GC	651	227.057	27.062	886882		Inosine-5'-monophosphate	HMDB0000175	Nucleosides, nucleotides, and analogues	Purine nucleotides	Purine ribonucleotides			71.3					1.83353	2.21074e-07	6.13965e-06	0.707596	1.63308	0.0167731	0.0102708	0.0140527	0.0122337	0.0199825	0.016087	0.021285	0.02221	0.0177386	0.0152512	0.0178116	0.0114794	0.0118644	0.0154492	0.0129784	0.0164309	0.024909	0.0208414	0.0173038	0.0154412	0.0153386	0.00768558	0.00817125	0.0159357	0.0149021	0.0115726	0.0104539
GC	554	449.246	23.443	819629		Methylenebisphosphate							59.1					1.82656	0.00262963	0.0131482	1.09442	2.13527	0.0095223	0.00445954	0.0041901	0.00330535	0.00406933	0.00444873	0.00512209	0.00518162	0.00463392	0.0127003	0.0256674	0.0143269	0.0178036	0.0143695	0.0088258	0.00863676	0.0191303	0.00995178	0.00812659	0.00546776	0.00496588	0.00226411	0.0021925	0.00428535	0.00470855	0.0137205	0.00849429
GC	656	315.1	27.336	886910		Adenosine-5'-monophosphate	HMDB0000045	Nucleosides, nucleotides, and analogues	Purine nucleotides	Purine ribonucleotides			83.1					1.77549	0.00114108	0.00669289	0.832542	1.78082	0.00161621	0.000907562	0.00146855	0.00105403	0.00129488	0.00119583	0.00442728	0.00222615	0.00232654	0.00104	0.000838241	0.0011074	0.00142983	0.00175885	0.0011706	0.00143652	0.00197867	0.00198067	0.00132561	0.00122947	0.00141879	0.000505196	0.00030207	0.00162048	0.00147461	0.000866338	0.000737232
GC	77	85.1167	8.051	262330		Dodecanoic acid, isopropanol ester							71.8					1.76517	0.000994772	0.00606811	0.697764	1.62199	0.00453538	0.00279619	0.0045187	0.00300935	0.00519861	0.00426293	0.00506888	0.00238908	0.00503091	0.00410159	0.00349127	0.00265003	0.00458049	0.00486876	0.00245107	0.00549388	0.00523802	0.00508107	0.00790104	0.00500078	0.0058358	0.00033784	0.00166305	0.00476326	0.00513694	0.00208874	0.00215487
GC	29	136.074	6.233	262224		2-picolinic acid	HMDB0002243	Organoheterocyclic compounds	Pyridines and derivatives	Pyridinecarboxylic acids and derivatives			77.3					1.76327	1.99369e-06	4.05384e-05	0.726343	1.65444	0.00413436	0.00249895	0.00331265	0.00280587	0.00299967	0.00345039	0.00471124	0.00372798	0.00396211	0.0029648	0.00338087	0.00354906	0.00375018	0.00414771	0.00587773	0.00644657	0.00532944	0.00464726	0.00446318	0.00421975	0.00480629	0.000846555	0.00076114	0.00169408	0.00206575	0.00266837	0.00240031
GC	333	257.14	17.377	487320		Succinylacetone	HMDB0000635	Organic acids and derivatives	Keto acids and derivatives	Medium-chain keto acids and derivatives			68					1.75591	9.62196e-05	0.000889303	0.722432	1.64996	0.000574319	0.000348081	0.00049615	0.000245208	0.000571168	0.000614652	0.000873241	0.000507408	0.000449388	0.000952993	0.000587407	0.000711568	0.000672231	0.000654741	0.000426772	0.000397679	0.000472967	0.000724131	0.000501009	0.000539329	0.000514027	7.40017e-05	0.00010377	0.000213183	0.000183668	0.000287782	0.000376841
GC	364	299.07	18.038	582645		O-phosphoethanolamine	HMDB0000224	Organic acids and derivatives	Organic phosphoric acids and derivatives	Phosphate esters			82					1.67152	8.08201e-08	2.7389e-06	0.590403	1.50567	0.00397961	0.00264309	0.00378651	0.0035717	0.00312568	0.00514895	0.00410031	0.00391942	0.00534614	0.00264489	0.00281283	0.004838	0.00343586	0.00456232	0.00368787	0.00446363	0.00350888	0.00437793	0.00479967	0.00381672	0.0036653	0.00332793	0.00272697	0.00258839	0.00273361	0.00220564	0.00266993
GC	170	240.071	11.624	381031		Pyrrole-2-carboxylic acid	HMDB0004230	Organoheterocyclic compounds	Pyrroles	Pyrrole carboxylic acids and derivatives			81.4					1.64786	2.06235e-08	1.2571e-06	-0.550059	0.682992	0.000228023	0.00033386	0.000209136	0.000189314	0.000190737	0.000219657	0.000203488	0.000206791	0.000191623	0.000198417	0.000215354	0.000185435	0.000225118	0.000222569	0.000266608	0.000298361	0.000266761	0.000249815	0.000253756	0.000256649	0.000282858	0.00029472	0.000255899	0.000254876	0.000295232	0.000298282	0.000309883
GC	212	100	13.708	381096		Parabanic acid	HMDB0062802	Organoheterocyclic compounds	Azolines	Imidazolines			73.3					1.61535	0.0361399	0.0934126	1.2652	2.4036	0.000357131	0.000148582	0.000199385	0.000198398	0.000124646	0.000161241	0.000418815	0.000191075	0.000206629	0.000195676	0.000206354	0.000147126	0.000200533	0.000252743	0.00143539	0.00160865	0.000277013	0.00021203	0.000295012	0.000238323	0.00021644	0.000149531	9.43071e-05	0.000140397	0.000150935	0.000162921	0.000157718
GC	38	174.095	6.54	262242		Pyruvic acid	HMDB0000243	Organic acids and derivatives	Keto acids and derivatives	Alpha-keto acids and derivatives			97.1					1.61449	0.00498195	0.0200164	-0.823549	0.56505	0.0156766	0.0277437	0.012424	0.0396073	0.0151032	0.0124074	0.0112148	0.01778	0.0183943	0.00738985	0.0102969	0.0122293	0.0137825	0.0080855	0.0126402	0.0129037	0.0101148	0.0177859	0.0139984	0.0149843	0.0367124	0.0559451	0.0566003	0.0208838	0.0209026	0.0305373	0.024289
GC	93	241.05	8.675	262367		2,5-dihydroxy-pyrazine							79.5					1.59684	2.36949e-11	2.40898e-09	0.473382	1.38836	0.0045915	0.00330714	0.00483356	0.00417169	0.00471686	0.00486158	0.00519041	0.00514835	0.00494902	0.00460758	0.0043432	0.0039754	0.00385247	0.00425032	0.00444318	0.00440392	0.00518162	0.00503279	0.0051111	0.00413099	0.00403441	0.00258184	0.00318301	0.00404874	0.00339811	0.00338104	0.00352608
GC	210	234.1	13.663	381094		Arabino-hexos-2-ulose, bis(dimethyl acetal)							94.1					1.58941	0.0336188	0.0883942	-1.28308	0.410917	2.86795e-05	6.97939e-05	9.75495e-06	1.65095e-05	3.2119e-05	8.2243e-06	2.30435e-05	9.43966e-06	2.00298e-05	9.83137e-06	1.70824e-05	4.51453e-05	1.04651e-05	2.32931e-05	3.42726e-05	4.51369e-06	8.26324e-05	4.43599e-05	6.53123e-05	3.37348e-05	5.51468e-05	0.000139955	0.000166209	0.000263247	0.000246658	1.94813e-05	5.50182e-05
GC	179	247	11.99	381042		Erythrono-1,4-lactone	HMDB0000349	Organoheterocyclic compounds	Lactones	Gamma butyrolactones			90.6					1.5526	0.000535141	0.00354822	0.62867	1.54614	0.000148513	9.60543e-05	0.000134188	6.84371e-05	0.000165434	0.00022097	0.000155821	0.00010756	9.42007e-05	0.000197436	0.000178359	0.000145696	0.000138304	0.00016153	9.23294e-05	9.65494e-05	0.000139523	0.000221513	0.000211143	0.000180985	0.000111772	5.02835e-05	5.90534e-05	0.000116087	8.21435e-05	8.53256e-05	9.649e-05
GC	326	117.1	17.125	487311		6-deoxyglucitol							80.7					1.49432	0.0022664	0.0115209	0.584339	1.49935	0.0137569	0.00917525	0.0121277	0.00549316	0.0131949	0.0203513	0.0128945	0.0098567	0.00781061	0.0193823	0.0161111	0.0129697	0.0138394	0.0159625	0.00988717	0.00971419	0.0120574	0.0200811	0.0204612	0.0166827	0.012504	0.00455865	0.00476325	0.00602576	0.00608264	0.00771171	0.00965698
GC	610	370.392	24.787	886649		Catechin	HMDB0002780	Phenylpropanoids and polyketides	Flavonoids	Flavans			68.8					1.48176	0.000150453	0.00127467	0.561611	1.47592	0.000716187	0.000485249	0.00107365	0.000590889	0.000913423	0.00083368	0.000633419	0.000499894	0.000526272	0.000773568	0.000869566	0.00053544	0.000553907	0.000535423	0.00053361	0.000539961	0.000953318	0.00049542	0.000800645	0.00101379	0.000931672	0.000320147	0.000470821	0.00043301	0.000492724	0.000524697	0.000584816
GC	195	94.0947	13.021	381074		Linolenic acid	HMDB0001388	Lipids and lipid-like molecules	Fatty Acyls	Lineolic acids and derivatives			71.2					1.4415	2.47299e-08	1.2571e-06	0.429116	1.34641	0.00257095	0.00190948	0.00242352	0.00225418	0.00235287	0.00243724	0.00255219	0.00236186	0.00258869	0.00248177	0.002198	0.00223626	0.00282531	0.00258502	0.00279353	0.00293109	0.0027686	0.00262284	0.00286866	0.00273016	0.0028362	0.00124335	0.0013571	0.00150942	0.00157542	0.00182882	0.00194082
GC	39	176.082	6.546	262242		3-aminoisobutyric acid	HMDB0003911	Organic acids and derivatives	Carboxylic acids and derivatives	Amino acids, peptides, and analogues			80.7					1.423	0.0119198	0.0408487	-0.759362	0.590757	0.00129998	0.00220052	0.00102582	0.00242858	0.00134078	0.00128538	0.00100411	0.00124929	0.0014766	0.00100396	0.00099726	0.00110656	0.00124207	0.000844018	0.0010973	0.00119491	0.00103331	0.00136606	0.00132687	0.00129204	0.00238463	0.00614555	0.00576051	0.00182793	0.00196694	0.00191086	0.00155752
GC	369	312.102	18.215	582652		Chlorogenic acid	HMDB0003164	Organic oxygen compounds	Organooxygen compounds	Alcohols and polyols			70					1.41249	0.0136442	0.0446049	0.898569	1.86422	0.000922773	0.000494992	0.00064269	0.000278333	0.000635323	0.00098856	0.00149988	0.000531353	0.000709558	0.000741651	0.000420498	0.000463466	0.00116279	0.000683287	0.00261783	0.00270952	0.000887581	0.000337843	0.000599107	0.000492597	0.0011308	0.000292612	0.000370851	0.000719158	0.000794304	0.000853209	0.000280028
GC	340	378.1	17.521	582625		5-hydroxyindole-2-carboxylic acid							64.6					1.40971	4.17341e-05	0.000419063	0.542764	1.45676	0.0306427	0.0210348	0.0324238	0.0235084	0.0274978	0.0252366	0.0446372	0.0328909	0.0377847	0.0194776	0.0310679	0.0151472	0.0336354	0.0285919	0.0344713	0.0360254	0.0353745	0.0464991	0.0286825	0.0199168	0.0293429	0.0233146	0.0212354	0.0253036	0.0286165	0.0237373	0.0215881
GC	531	308.132	22.837	747486		N-acetyl-l-tyrosine	HMDB0000866	Organic acids and derivatives	Carboxylic acids and derivatives	Amino acids, peptides, and analogues			74.4					1.404	0.00212807	0.0110011	0.502166	1.41634	0.00797728	0.00563233	0.00750013	0.00511326	0.00871121	0.00737029	0.0098423	0.00764279	0.00623091	0.00881585	0.00687804	0.0060474	0.00773539	0.006734	0.00646722	0.00652073	0.0105943	0.0122824	0.0075505	0.00610398	0.0134276	0.00316639	0.00321231	0.00306263	0.00301967	0.00401961	0.00554379
GC	339	232.1	17.52	582625		Beta-glutamic acid							74.2					1.40289	3.50623e-05	0.000419063	0.5315	1.44543	0.0757898	0.052434	0.0792176	0.0572334	0.0672521	0.0622594	0.111293	0.0817625	0.0940119	0.0501624	0.0758659	0.0390192	0.0845194	0.0706461	0.08458	0.0875902	0.0869022	0.11357	0.071068	0.0496949	0.0733583	0.0567316	0.0524544	0.0616665	0.0690779	0.058842	0.0527438
GC	438	232.109	20.135	668729		Bistris							91.6					1.38446	0.00397887	0.0173365	0.512927	1.42694	0.00910878	0.00638342	0.00813302	0.00340107	0.00816816	0.00950114	0.0110087	0.00760682	0.00694425	0.0146153	0.00979306	0.00751032	0.00963967	0.0109211	0.00657313	0.00630869	0.0100825	0.0116002	0.0110365	0.00940829	0.0108149	0.00243773	0.00207121	0.00265009	0.00289936	0.00858008	0.00520322
GC	250	260.172	14.721	487228		Aminoadipic acid	HMDB0000510	Organic acids and derivatives	Carboxylic acids and derivatives	Amino acids, peptides, and analogues			84.9					1.3805	0.000716713	0.00465101	0.489164	1.40363	0.0183813	0.0130955	0.0208903	0.0110118	0.0218499	0.0186826	0.0233165	0.0169346	0.0149988	0.0167424	0.013185	0.0149677	0.019931	0.0171832	0.0176613	0.017685	0.0189055	0.0252439	0.0166489	0.0143017	0.0291044	0.00702095	0.00710412	0.00611035	0.00620636	0.0130183	0.0163013
GC	2	142.1	5.233	262166		Butyrolactam	HMDB0002039	Organoheterocyclic compounds	Pyrrolidines	Pyrrolidones			77.8					1.36947	2.12924e-05	0.000309246	0.457855	1.3735	0.00453133	0.00329912	0.0047552	0.00363262	0.00545789	0.00441667	0.004266	0.00360898	0.00500536	0.00372158	0.00429534	0.00381238	0.00407185	0.00578372	0.00446504	0.00437705	0.00478526	0.00582797	0.00523342	0.00432697	0.00425199	0.00194528	0.00139628	0.00307015	0.0030198	0.00408639	0.00296844
GC	337	217.1	17.475	582623		Udp-glucuronic acid	HMDB0000935	Organoheterocyclic compounds	Lactones	Gamma butyrolactones			87.9					1.36352	0.00561433	0.0219535	-0.568418	0.674356	0.00121872	0.00180723	0.000693327	0.00110398	0.00138037	0.000726526	0.00205378	0.00226333	0.00200752	0.000970086	0.000668315	0.00131124	0.00165859	0.000785361	0.00100652	0.000536764	0.0010721	0.00106983	0.00118826	0.00121741	0.00144229	0.00133944	0.00152456	0.00308173	0.00213241	0.00152257	0.00195413
GC	367	238.1	18.101	582648		Cytidine	HMDB0000089	Nucleosides, nucleotides, and analogues	Pyrimidine nucleosides				74.8					1.36282	0.0170376	0.0511769	-1.22589	0.427533	0.00131759	0.00308186	0.00175116	0.00182939	0.000474986	0.000108432	0.00360045	0.00079058	1.77088e-05	0.00108735	0.000373295	1.93079e-05	0.000616079	0.00170457	0.000732423	0.00067776	0.0011602	0.00187211	1.12452e-08	0.00702285	0.00119563	0.00535478	0.00546325	0.00760944	0.00724944	0.00160493	0.00644636
GC	265	329.112	15.224	487246		Glycocyamine	HMDB0000128	Organic acids and derivatives	Carboxylic acids and derivatives	Amino acids, peptides, and analogues			82.9					1.36161	2.51647e-06	4.79701e-05	0.41624	1.33444	0.000245448	0.000183933	0.000248139	0.000160679	0.000270044	0.00024076	0.000277567	0.000214717	0.000243266	0.000246278	0.000284196	0.000217168	0.000239079	0.000264546	0.000238172	0.000218454	0.000245864	0.000301462	0.000249226	0.000237181	0.000266711	0.000149842	0.000179588	0.000199794	0.000198004	0.000215571	0.000177794
GC	372	129.088	18.283	582655		Methyl alpha-d-glucofuranoside							90					1.35508	0.0307781	0.0823945	0.450963	1.36695	0.0322915	0.023623	0.0339598	0.0422999	0.034329	0.0335252	0.021461	0.0296729	0.0281644	0.0510355	0.0177802	0.0327882	0.0281433	0.0253001	0.0257047	0.0261709	0.0212031	0.0417341	0.0511364	0.0368304	0.0323001	0.000851356	0.0112966	0.0126279	0.0129227	0.0202994	0.0154611
GC	667	309.269	29.847	887167		Beta-sitosterol	HMDB0000852	Lipids and lipid-like molecules	Steroids and steroid derivatives	Stigmastanes and derivatives			61.5					1.34645	3.78581e-05	0.000419063	0.463127	1.37853	0.00861562	0.00624988	0.0094769	0.00774076	0.00635872	0.00605638	0.00966681	0.010355	0.00745675	0.0117108	0.00828785	0.00748043	0.00986397	0.0134663	0.0098393	0.00581592	0.00927177	0.00787918	0.00814661	0.00723175	0.00759158	0.00534854	0.00618013	0.00476541	0.00553248	0.00675214	0.00719793
GC	293	117.099	16.097	487276		D-xylulose	HMDB0001644	Organic oxygen compounds	Organooxygen compounds	Carbohydrates and carbohydrate conjugates			77.7					1.34175	0.0049877	0.0200164	0.490004	1.40445	0.00469294	0.00334148	0.00436303	0.00210177	0.00479718	0.00693969	0.004984	0.00301403	0.00293989	0.00595213	0.00576468	0.00386325	0.00468796	0.00584951	0.00351742	0.00364038	0.00464531	0.00609175	0.0072739	0.00491445	0.0038255	0.00288761	0.0028981	0.00247295	0.00258945	0.00303488	0.00309461
GC	244	185.108	14.562	487223		2-piperidinobenzonitrile							80.1					1.33517	0.0171149	0.0511769	-0.786581	0.579716	8.10177e-05	0.000139754	7.58882e-05	6.89257e-05	6.19476e-05	7.97464e-05	7.17669e-05	6.81467e-05	7.56151e-05	6.58858e-05	7.26994e-05	7.78718e-05	9.4708e-05	8.1461e-05	9.64367e-05	9.03033e-05	6.91794e-05	8.91458e-05	9.86525e-05	0.000105355	9.5602e-05	0.000415439	0.000416381	8.87831e-05	8.16168e-05	8.06743e-05	7.56238e-05
GC	317	276.12	16.948	487305		Digalacturonic acid	HMDB0039721	Organic oxygen compounds	Organooxygen compounds	Carbohydrates and carbohydrate conjugates			81.2					1.30659	0.000110827	0.000994186	0.432472	1.34954	0.00256539	0.00190093	0.00184968	0.00255462	0.00311662	0.00367005	0.00267185	0.00178917	0.00323843	0.00241404	0.0020269	0.00261324	0.00214184	0.00228421	0.00247197	0.00257319	0.00234106	0.00234361	0.00289317	0.00263497	0.00311372	0.00141221	0.00154782	0.00270084	0.00273661	0.00154925	0.00178451
GC	264	198.046	15.165	487244		Oxoglutaric acid	HMDB0000208	Organic acids and derivatives	Keto acids and derivatives	Gamma-keto acids and derivatives			91.5					1.2794	0.00390398	0.0172567	-0.542361	0.686646	0.000328728	0.000478745	0.000274183	0.000398019	0.000280931	0.000274486	0.000306204	0.000281136	0.000319199	0.00021173	0.000218432	0.000259096	0.000347161	0.000245129	0.000376527	0.000380768	0.000327069	0.000408989	0.000319588	0.000386307	0.00063088	0.000921387	0.000921286	0.000586054	0.000578799	0.000483705	0.000328218
GC	298	451.1	16.343	487284		Pyrophosphate	HMDB0000250	Homogeneous non-metal compounds	Non-metal oxoanionic compounds	Non-metal pyrophosphates			96.2					1.2732	5.97462e-07	1.40174e-05	0.366925	1.2896	0.0178941	0.0138757	0.0149083	0.0136924	0.0172095	0.0176596	0.0198643	0.0207038	0.0179434	0.0158253	0.0187916	0.0154409	0.0149641	0.0180949	0.0174396	0.0179076	0.0232955	0.0207007	0.020255	0.0179251	0.0173666	0.0114039	0.0128885	0.0165283	0.0151671	0.0150206	0.0160243
GC	629	399.4	25.668	886740		Glycerol monostearate	HMDB0011535	Lipids and lipid-like molecules	Glycerolipids	Monoradylglycerols			98.6					1.25415	3.11735e-07	7.92327e-06	0.343156	1.26853	0.00583501	0.00459983	0.00515753	0.00522967	0.00594684	0.00596697	0.00593591	0.00663428	0.00554961	0.00527586	0.00576527	0.00568513	0.00541286	0.00568069	0.00757586	0.00751628	0.00548772	0.0054271	0.00611289	0.00587906	0.00462574	0.00374084	0.00383785	0.00466536	0.00471369	0.00456925	0.00432975
GC	32	98.0465	6.311	262229		N-methylglutamic acid	HMDB0062660	Organic acids and derivatives	Carboxylic acids and derivatives	Amino acids, peptides, and analogues			77.1					1.24573	0.00194055	0.0103837	0.442621	1.35907	0.00199642	0.00146896	0.00174921	0.00145141	0.00187546	0.00170511	0.00193924	0.00169163	0.00165094	0.00293025	0.00210315	0.00156464	0.00201235	0.00196275	0.00131329	0.0012648	0.00324676	0.00206363	0.00259178	0.0021226	0.00269301	0.000613128	0.000737388	0.000925933	0.00134258	0.00116599	0.00152711
GC	58	173.083	7.261	262284		4-methylvaleric acid	HMDB0000689	Lipids and lipid-like molecules	Fatty Acyls	Fatty acids and conjugates			77.4					1.24189	3.60006e-06	6.45893e-05	0.373986	1.29593	0.00081281	0.000627203	0.000618985	0.000636103	0.000690486	0.000792266	0.000846353	0.000702751	0.000807766	0.00066734	0.000757219	0.000715152	0.000814663	0.000793862	0.00111463	0.00108683	0.000998411	0.000831234	0.000897924	0.000760427	0.000910984	0.000613639	0.000609584	0.000602489	0.000557189	0.000723558	0.000602457
GC	217	85.1018	13.897	381102		Tetracosane							92.8					1.2239	4.69979e-05	0.000447948	0.494164	1.4085	0.00312248	0.00221688	0.00371779	0.00366824	0.00356746	0.00367301	0.00353082	0.00350379	0.00362352	0.00357082	0.00363004	0.00370051	0.00356202	0.00350738	0.00367176	0.00370125	0.00159476	0.00171282	0.00180624	0.00178318	0.00180178	0.00225507	0.00222023	0.00215355	0.00216882	0.00221375	0.00229432
GC	12	221.1	5.519	262182		Boric acid							91.4					1.21732	0.0301389	0.0823945	0.859507	1.81442	0.00997534	0.00549782	0.00372776	0.0215113	0.0215046	0.0122653	0.00906646	0.00617343	0.00437998	0.00490608	0.00832739	0.00473792	0.00465794	0.00583404	0.00553049	0.00581264	0.00895268	0.00576832	0.0385124	0.00895097	0.00891181	0.00572576	0.00557388	0.00590963	0.00661207	0.00783274	0.00598229
GC	371	359.138	18.248	582653		Lactobionic acid							83.2					1.20928	0.0123344	0.0410606	0.398906	1.31851	0.014927	0.0113211	0.0136448	0.00722501	0.0132899	0.0161144	0.019416	0.0124326	0.0127776	0.0234218	0.0135638	0.0115077	0.014384	0.0159559	0.0126986	0.0134947	0.0159547	0.0153034	0.0199437	0.0153387	0.017145	0.00462911	0.00478197	0.0047107	0.00580553	0.0136009	0.00962693
GC	609	281	24.768	886648		Epigallocatechin	HMDB0001871	Phenylpropanoids and polyketides	Flavonoids	Flavans			71.2					1.2089	0.000887173	0.0055222	0.430315	1.34753	0.00121259	0.000899865	0.00169456	0.00116701	0.00112629	0.00121287	0.000977984	0.00158937	0.000909308	0.000713702	0.00174965	0.00104562	0.00133702	0.00106803	0.000871571	0.0010631	0.000986722	0.00130596	0.00132352	0.00181646	0.00108053	0.0010218	0.000780203	0.000556632	0.000799839	0.000922909	0.000844864
GC	180	232	12.077	381045		N-formylglycine							96.7					1.19465	0.00368002	0.0166266	0.414271	1.33262	0.000427917	0.000321108	0.000401803	0.000242339	0.000302188	0.000386804	0.000395701	0.000432603	0.000447468	0.000289409	0.00045634	0.000357696	0.00039314	0.000575888	0.000505639	0.00058419	0.000651451	0.000473622	0.000382056	0.000414171	0.000437917	7.74693e-05	0.000302794	8.89405e-05	0.000442263	0.000488012	0.000314434
GC	254	115.1	14.815	487232		Creatinine	HMDB0000562	Organic acids and derivatives	Carboxylic acids and derivatives	Amino acids, peptides, and analogues			92.4					1.18825	0.00124286	0.00715233	0.468854	1.38401	0.0100049	0.00722889	0.0115377	0.00875312	0.0112728	0.0105562	0.00978382	0.00879351	0.0103514	0.00851739	0.0154468	0.012951	0.00771339	0.012986	0.00439515	0.0041116	0.0102698	0.0129215	0.0108649	0.0105807	0.0082855	0.00431347	0.0045466	0.00995035	0.00985275	0.00604944	0.00836733
GC	22	117.1	5.938	262207		Butane-2,3-diol	HMDB0003156	Organic oxygen compounds	Organooxygen compounds	Alcohols and polyols			85					1.17349	2.2143e-07	6.13965e-06	0.297369	1.2289	0.00308306	0.00250879	0.00279466	0.00265032	0.00284717	0.00279254	0.00300305	0.00293793	0.00278991	0.0032257	0.002728	0.0028678	0.00307012	0.00326271	0.00323335	0.00329725	0.00360878	0.00368054	0.00312407	0.00337452	0.00328973	0.0021289	0.00181063	0.00259077	0.00303203	0.00227575	0.00247693
GC	216	174.2	13.866	381101		Noradrenaline	HMDB0000216	Benzenoids	Phenols	Benzenediols			86.6					1.15556	4.13799e-05	0.000419063	0.315626	1.24455	0.00112097	0.000900701	0.00113566	0.000949	0.00101645	0.0010439	0.000984206	0.00111171	0.000915266	0.000939968	0.0009888	0.00107062	0.00110581	0.00113479	0.0012231	0.0013328	0.00124772	0.00128778	0.00124963	0.00132205	0.00123916	0.00138301	0.00107124	0.000901527	0.00111899	0.000749186	0.000798579
GC	172	359.032	11.708	381033		Allantoic acid	HMDB0001209	Organic acids and derivatives	Carboxylic acids and derivatives	Amino acids, peptides, and analogues			74.9					1.14694	0.000206931	0.0016609	0.329729	1.25678	0.000170725	0.000135844	0.000180555	0.000178126	0.000172592	0.00017167	0.000156686	0.000166847	0.00014995	0.000206699	0.000157343	0.000177402	0.000158045	0.000159313	0.000158425	0.000163373	0.000139651	0.00015239	0.000247909	0.00017027	0.000176533	9.58294e-05	0.000110776	0.000106812	0.000110816	0.00013044	0.000116048
GC	288	333.154	15.972	487271		Galacturonic acid	HMDB0002545	Organic oxygen compounds	Organooxygen compounds	Carbohydrates and carbohydrate conjugates			78.9					1.14228	0.0303604	0.0823945	0.406274	1.32526	0.001084	0.00081795	0.00100465	0.000810559	0.00127739	0.00153707	0.000715697	0.000951184	0.00129318	0.00156461	0.00102019	0.00132641	0.00158296	0.00114942	0.000744027	0.000771303	0.00121916	0.000658187	0.00146412	0.00107235	0.000433459	0.000545389	0.000542686	0.000494711	0.000507818	0.00100682	0.000836647
GC	137	174.1	10.198	323156		Ethanolamine	HMDB0000149	Organic nitrogen compounds	Organonitrogen compounds	Amines			98.3					1.13207	0.00203639	0.0107086	-0.394894	0.760545	0.00256321	0.00337022	0.0023762	0.00195055	0.00166363	0.00246847	0.00305551	0.00225884	0.00261879	0.00213969	0.00213754	0.00217513	0.00261025	0.00201795	0.00358649	0.00368618	0.00332855	0.00248513	0.0024833	0.00319614	0.00246258	0.00444939	0.00452887	0.00339154	0.0034541	0.00422774	0.00215597
GC	277	217.1	15.634	487260		Arabinofuranose	HMDB0012325	Organic oxygen compounds	Organooxygen compounds	Carbohydrates and carbohydrate conjugates			90.7					1.11402	0.000410617	0.00288829	-0.310967	0.806101	0.000686014	0.000851028	0.000517631	0.000915413	0.000577807	0.000623995	0.000491609	0.000534471	0.000621199	0.000554139	0.000598886	0.00075775	0.000645151	0.000576146	0.000752964	0.000857549	0.000798994	0.000729306	0.000799661	0.000769284	0.000912319	0.000669283	0.000635275	0.00084851	0.000759028	0.000887272	0.000711032
GC	6	171.1	5.266	262168		Methylamine	HMDB0000164	Organic nitrogen compounds	Organonitrogen compounds	Amines			95.6					1.10435	0.0115517	0.0404974	0.359462	1.28295	0.768002	0.598623	0.834447	0.570505	1.02199	0.723426	0.714804	0.494421	0.887079	0.554641	0.730919	0.669432	0.678171	1.01534	0.768009	0.770194	0.83909	1.04683	0.841734	0.695235	0.735773	0.24152	0.244203	0.950051	0.983737	0.482648	0.719312
GC	272	274.2	15.521	487256		N-acetylaspartate	HMDB0000812	Organic acids and derivatives	Carboxylic acids and derivatives	Amino acids, peptides, and analogues			84.5					1.10299	0.0117946	0.0408487	0.345476	1.27057	0.0170782	0.0134413	0.0184193	0.0111822	0.0226317	0.0166901	0.0231078	0.0154958	0.0157068	0.0165263	0.0124082	0.0134788	0.0167907	0.0154647	0.0163497	0.016478	0.0195023	0.0210822	0.0153377	0.0130389	0.0247936	0.00874595	0.00857989	0.00669529	0.00710459	0.0111822	0.0137321
GC	235	156.1	14.347	381116		Oxoproline	HMDB0000267	Organic acids and derivatives	Carboxylic acids and derivatives	Amino acids, peptides, and analogues			94.2					1.1013	0.0149104	0.0468831	-0.463557	0.725196	0.0884101	0.121912	0.0751069	0.0936236	0.0874842	0.0833232	0.112125	0.0767696	0.0852231	0.0703048	0.064386	0.0830569	0.0909092	0.0606963	0.121967	0.125301	0.0809453	0.0715571	0.102726	0.0927603	0.101527	0.272212	0.271415	0.119243	0.120113	0.121375	0.0888653
GC	141	147.1	10.313	323163		Glycerol	HMDB0000131	Organic oxygen compounds	Organooxygen compounds	Carbohydrates and carbohydrate conjugates			95.9					1.08633	0.001078	0.00644686	0.352611	1.27687	0.11504	0.0900951	0.102069	0.0850053	0.100097	0.137493	0.131231	0.116874	0.115339	0.0908103	0.100905	0.101857	0.114357	0.0851539	0.156059	0.156986	0.131347	0.12213	0.104207	0.122766	0.111069	0.0593893	0.0596508	0.104294	0.103629	0.114915	0.0890399
GC	60	154.024	7.341	262289		Maleimide							79.3					1.08507	0.000416671	0.00288829	0.338867	1.26476	0.000759851	0.000600785	0.000629772	0.000535048	0.000679646	0.000763714	0.00081541	0.000600801	0.000678528	0.0010142	0.000914475	0.000569349	0.00106054	0.000866761	0.00071812	0.000783085	0.000717104	0.000647942	0.000834883	0.000767196	0.000840588	0.00038733	0.000401329	0.000500996	0.000513809	0.000681992	0.000689705
GC	375	204.1	18.313	582656		D-mannose	HMDB0000169	Organic oxygen compounds	Organooxygen compounds	Carbohydrates and carbohydrate conjugates			98.8					1.0732	0.00329335	0.0154534	0.391739	1.31197	0.169505	0.129199	0.172174	0.139886	0.146798	0.167363	0.0755073	0.174749	0.144973	0.147587	0.223784	0.205008	0.108426	0.153116	0.151947	0.154202	0.274431	0.216289	0.234957	0.190402	0.139005	0.112435	0.113671	0.083285	0.0834056	0.0923241	0.122411
GC	543	87	23.227	747513		Montanic acid	HMDB0002348	Lipids and lipid-like molecules	Fatty Acyls	Fatty acids and conjugates			81.3					1.06351	0.0147412	0.0468831	0.541653	1.45564	0.00054008	0.000371026	0.00025935	0.000446478	0.000667202	0.000359523	0.000473228	0.000860698	0.000124509	0.00065529	0.000511484	0.000541986	0.000572486	0.000205736	0.000284229	0.000786953	0.000886126	0.000982916	0.000670039	0.000634864	0.000338426	0.000306101	0.000215184	0.000593214	0.000461175	0.000165748	0.00043836
GC	89	201.1	8.482	262356		Caprylic acid	HMDB0000482	Lipids and lipid-like molecules	Fatty Acyls	Fatty acids and conjugates			73.3					1.05845	0.00141743	0.00800583	0.331386	1.25822	0.000186994	0.000148617	0.000225888	0.00016635	0.000162087	0.00019386	0.000173328	0.000252288	0.000190504	0.000169375	0.000220891	0.000244728	0.000140784	0.000177239	0.000162	0.000178302	0.000167468	0.000221587	0.000195983	0.000178748	0.000131469	0.000123814	0.000141679	0.00017554	0.000160111	9.58699e-05	0.000160552
GC	496	257.124	21.82	668818		Myristyl myristate							79.6					1.02348	0.000133251	0.00116119	-0.259323	0.83548	0.00253532	0.00303456	0.00187351	0.00208069	0.00226407	0.00208818	0.00254976	0.00254061	0.00267332	0.00228913	0.00296255	0.00236403	0.00217577	0.00284062	0.00242957	0.00286031	0.00343362	0.00270408	0.00268455	0.00289924	0.00245745	0.00312894	0.00276288	0.00332131	0.00326257	0.0036849	0.00289517
LC	11.26_543.3309n	544.338	11.2576		pos	LysoPC(20:4(8Z,11Z,14Z,17Z))	HMDB0010396	Lipids and lipid-like molecules	Glycerophospholipids	Glycerophosphocholines	***	C04230	55.2	80.7	M+H, M+Na	C28H50NO7P	-2.92861	11.4708	0.0234282	0.485255	0.246984	1.18672	9.85696e+06	8.30603e+06	8.85121e+06	1.1417e+07	1.07162e+07	1.04085e+07	1.09683e+07	1.06966e+07	1.35556e+07	9.28343e+06	7.89719e+06	7.25775e+06	7.65986e+06	1.22026e+07	1.01845e+07	1.05475e+07	7.92619e+06	8.98134e+06	1.55062e+07	5.35845e+06	7.86367e+06	8.23364e+06	9.74824e+06	7.32736e+06	8.13715e+06	8.96135e+06	1.21534e+07
LC	11.23_588.3317m/z	588.332	11.2335		neg	PC(20:4(5Z,8Z,11Z,14Z)/0:0)	LMGP01050048	Lipids and lipid-like molecules	Glycerophospholipids	Glycerophosphocholines	**	C04230	55.6	80.6	M+FA-H	C28H50NO7P	1.88577	6.114	0.00672441	0.389763	0.317881	1.2465	1.70924e+06	1.37123e+06	1.54544e+06	1.77631e+06	1.88248e+06	1.83407e+06	2.01962e+06	1.79724e+06	2.44278e+06	1.58193e+06	1.32454e+06	1.10977e+06	1.25135e+06	2.1711e+06	1.93164e+06	1.7729e+06	1.39983e+06	1.55781e+06	2.72164e+06	980082	1.37495e+06	1.42508e+06	1.45474e+06	1.21203e+06	1.31327e+06	1.51248e+06	1.98774e+06
LC	11.21_568.3381m/z	568.338	11.2145		pos	LysoPC(20:3(8Z,11Z,14Z))	HMDB0010394	Lipids and lipid-like molecules	Glycerophospholipids	Glycerophosphocholines	*		55.8	82	M+Na	C28H52NO7P	1.30238	5.3289	0.0154651	0.457997	0.312375	1.24175	2.73233e+06	2.20039e+06	1.96379e+06	2.54819e+06	3.36211e+06	3.20518e+06	4.19981e+06	2.385e+06	2.63732e+06	3.3476e+06	1.77655e+06	2.25444e+06	1.78283e+06	2.21508e+06	3.64031e+06	2.16395e+06	2.43619e+06	3.36099e+06	4.34382e+06	2.38526e+06	1.90584e+06	2.43106e+06	2.61153e+06	1.93728e+06	1.83686e+06	2.30202e+06	2.69693e+06
LC	14.59_124.0867m/z	124.087	14.5891		pos	L-Histidinol	HMDB0003431	Organic nitrogen compounds	Organonitrogen compounds	Amines	**	C00860	38.3	0	M+H-H2O	C6H11N3O	-1.28893	5.17496	0.0376947	0.521693	-0.038819	0.973451	7.07053e+06	7.26336e+06	7.12643e+06	7.42807e+06	7.4445e+06	7.19518e+06	7.18875e+06	7.45004e+06	6.74418e+06	6.89584e+06	7.53338e+06	7.20027e+06	6.90622e+06	6.95417e+06	6.49737e+06	6.73037e+06	6.78323e+06	7.10524e+06	7.17012e+06	7.1643e+06	6.82238e+06	7.08814e+06	7.67125e+06	7.35571e+06	7.43702e+06	7.21635e+06	6.76487e+06
LC	11.30_747.5678m/z	747.568	11.2986		neg	Palmitoyl sphingomyelin	HMDB0061712	Lipids and lipid-like molecules	Sphingolipids	Phosphosphingolipids	*		52.9	80.5	M+FA-H	C39H79N2O6P	2.87208	4.76571	0.0307372	0.495404	0.624195	1.54135	867738	562972	2.36396e+06	460832	1.28028e+06	569147	637278	609379	488739	1.23478e+06	573874	626471	564891	707784	1.37612e+06	640474	629358	573335	751934	1.72956e+06	668826	1.07795e+06	471139	689458	689525	674975	2438.71
LC	11.19_426.3565m/z	426.356	11.1857		pos	Oleoylcarnitine	HMDB0005065	Lipids and lipid-like molecules	Fatty Acyls	Fatty acid esters	***		55.2	84.7	M+H	C25H47NO4	-3.02305	4.17916	0.0275685	0.485877	0.35162	1.27599	834234	653793	833208	542977	894026	652190	1.17007e+06	528888	1.35457e+06	930635	698072	772367	861816	391243	1.24857e+06	812703	594655	569475	896727	1.2215e+06	876764	1.22263e+06	486395	652292	427139	630787	457045
LC	15.85_139.0996n	122.096	15.8494		pos	1,2,3,4-Tetrahydro-6-propanoylpyridine	HMDB0034884	Organoheterocyclic compounds	Pyridines and derivatives	Hydropyridines			49.1	48.2	M+H-H2O, M+H	C8H13NO	-0.867257	3.82114	0.0209455	0.467401	-0.0415401	0.971617	5.01563e+06	5.16215e+06	5.22459e+06	5.142e+06	5.24466e+06	4.90491e+06	5.0591e+06	5.28035e+06	4.80332e+06	5.03122e+06	5.29515e+06	5.05891e+06	4.9024e+06	4.88532e+06	4.79552e+06	4.75558e+06	4.87856e+06	5.1607e+06	5.00145e+06	5.12169e+06	4.75161e+06	5.22604e+06	5.28166e+06	5.03332e+06	5.20514e+06	5.07338e+06	5.1201e+06
LC	14.99_108.0808m/z	108.081	14.9872		pos	2,4-Dimethylpyridine	88293	Organoheterocyclic compounds	Pyridines and derivatives	Methylpyridines	*		49.7	49.6	M+H	C7H9N	0.491846	3.75935	0.0332935	0.506549	-0.0393545	0.97309	4.90338e+06	5.03897e+06	5.12603e+06	5.03616e+06	5.17645e+06	4.8345e+06	4.98919e+06	5.20512e+06	4.63134e+06	4.88682e+06	5.15758e+06	4.90171e+06	4.80045e+06	4.78257e+06	4.65597e+06	4.64262e+06	4.72702e+06	5.04151e+06	4.8879e+06	5.00805e+06	4.67314e+06	5.08912e+06	5.17577e+06	4.95146e+06	5.16405e+06	5.03679e+06	5.02064e+06
LC	0.69_314.0728n	313.066	0.694217		neg	Valdecoxib	HMDB0005033	Benzenoids	Benzene and substituted derivatives	Benzenesulfonamides	*		37.5	0.165	M-H, 2M-H	C16H14N2O3S	1.0444	3.72628	0.0107356	0.414474	0.0674281	1.04785	2.04385e+06	1.95052e+06	1.9649e+06	1.99922e+06	2.03888e+06	1.90982e+06	2.12458e+06	2.01476e+06	2.22464e+06	1.94139e+06	2.24833e+06	1.99246e+06	1.98371e+06	2.19542e+06	2.0134e+06	1.9592e+06	2.20676e+06	1.89037e+06	2.03289e+06	2.12468e+06	1.9677e+06	1.81284e+06	1.91582e+06	2.09544e+06	1.90345e+06	2.19003e+06	1.86951e+06
LC	0.78_191.0190m/z	191.019	0.778817		neg	Citric acid	HMDB0000094	Organic acids and derivatives	Carboxylic acids and derivatives	Tricarboxylic acids and derivatives	***	C00158	53.7	73.6	M-H	C6H8O7	-3.842	3.33751	0.0161511	0.458005	0.134594	1.09778	2.69934e+06	2.4589e+06	2.81275e+06	1.96282e+06	2.39706e+06	2.41553e+06	2.37521e+06	2.46886e+06	3.08197e+06	2.38122e+06	2.5138e+06	2.82592e+06	3.01073e+06	2.77422e+06	2.76729e+06	2.98396e+06	2.74554e+06	3.02612e+06	2.54954e+06	3.08397e+06	3.11101e+06	2.60806e+06	2.28601e+06	2.46401e+06	2.04026e+06	2.39521e+06	2.51655e+06
LC	8.47_316.2473m/z	316.247	8.47183		pos	Decanoylcarnitine	HMDB0000651	Lipids and lipid-like molecules	Fatty Acyls	Fatty acid esters	***		55.3	83	M+H	C17H33NO4	-2.8612	2.91001	0.0290575	0.49013	0.734734	1.66409	332750	199959	588527	92718.5	175005	613218	515112	144549	539809	52115.7	412557	260349	346005	157324	326558	773434	445457	263528	217229	194723	204030	166661	62574.8	192116	112118	281534	103814
LC	11.98_594.3746m/z	594.375	11.9771		pos	POV-PC	45370	Unclassified	Unclassified	Unclassified			46.3	42.4	M+H	C29H56NO9P	-3.21313	2.77899	0.00282727	0.309895	1.07672	2.10924	139733	66247.9	146861	216365	97696.4	127560	196860	176747	218995	47712.4	12534.8	6062.43	141938	141273	255600	303339	208503	42733.3	158689	11774.4	143679	154939	128525	79244.1	76006.9	132901	128848
LC	11.65_773.5833m/z	773.583	11.6489		neg	N-Oleoyl-D-sphingomyelin	437	Unclassified	Unclassified	Unclassified			36.2	0	M+FA-H	C41H81N2O6P	2.62503	2.71873	0.0312754	0.496028	0.643417	1.56202	276469	176994	642568	89213.1	397835	166689	196440	219015	154947	397936	171575	218269	180261	200958	347419	226727	348828	183775	145622	626552	338274	407586	103879	226319	161699	187347	5.58995
LC	10.92_424.3409m/z	424.341	10.9185		pos	2-Hydroxy-3-methoxyestrone	HMDB0011195	Lipids and lipid-like molecules	Steroids and steroid derivatives	Estrane steroids	*		45.1	34	M+H-H2O	C25H47NO5	-2.84084	2.68785	0.0135705	0.443816	0.282523	1.21632	488933	401977	325839	419535	513344	415470	662465	449528	510443	816771	367455	677357	477614	342155	542386	469859	553418	354457	435750	517803	438083	473264	387654	477356	392736	419337	272582
LC	11.22_612.3318m/z	612.332	11.2182		neg	LysoPC(22:6(4Z,7Z,10Z,13Z,16Z,19Z))	HMDB0010404	Lipids and lipid-like molecules	Glycerophospholipids	Glycerophosphocholines	**	C04230	55.8	82.8	M+FA-H	C30H50NO7P	1.90786	2.68725	0.0115484	0.421938	0.380088	1.30142	451997	347310	312291	373101	587131	529214	729848	381645	451497	548061	270901	328750	289325	363917	666416	361905	397045	558104	732238	401771	304777	403767	381855	308119	248957	371434	426255
LC	12.93_622.4060m/z	622.406	12.9349		pos	Enniatin B	71071	Unclassified	Unclassified	Unclassified			37.7	0	M+H-H2O	C33H57N3O9	-0.25578	2.52334	0.0070134	0.391599	0.941803	1.92093	119647	62285.9	158922	167711	107934	97830.1	147933	155286	213406	45809.1	12744.6	3329.36	127346	127294	249985	168531	164697	27146.1	181046	13794.9	102543	144425	143706	80659.6	65665.1	109837	116971
LC	0.76_459.1125m/z	459.112	0.764783		neg	5-(3',4',5'-trihydroxyphenyl)-gamma-valerolactone-O-methyl-4'-O-glucuronide	HMDB0060027	Organic oxygen compounds	Organooxygen compounds	Carbohydrates and carbohydrate conjugates	*		50.2	61.2	M+FA-H	C18H22O11	-4.70907	2.40686	0.0254659	0.485877	0.237922	1.17929	1.19834e+06	1.01615e+06	1.04561e+06	992956	683681	1.02727e+06	1.0098e+06	1.22173e+06	1.04763e+06	1.00337e+06	1.52839e+06	1.0999e+06	1.1028e+06	1.55669e+06	943517	1.28707e+06	1.6822e+06	1.55669e+06	1.19562e+06	1.34426e+06	1.43935e+06	587653	843508	704900	1.00251e+06	1.16696e+06	1.21445e+06
LC	9.16_210.1616n	228.195	9.15758		pos	9-tridecynoic acid	LMFA01030602	Lipids and lipid-like molecules	Fatty Acyls	Fatty Acids and Conjugates			49.7	52.6	M+H-H2O, M+H, M+NH4	C13H22O2	-1.97823	2.33257	0.00563074	0.37674	-0.0551115	0.96252	1.54133e+06	1.60135e+06	1.56617e+06	1.54566e+06	1.50753e+06	1.54068e+06	1.49365e+06	1.55401e+06	1.56577e+06	1.55313e+06	1.68491e+06	1.64476e+06	1.55164e+06	1.55781e+06	1.37829e+06	1.46519e+06	1.52492e+06	1.56127e+06	1.55111e+06	1.53459e+06	1.5042e+06	1.56813e+06	1.62504e+06	1.56787e+06	1.61907e+06	1.58959e+06	1.54721e+06
LC	12.30_636.3853m/z	636.385	12.2975		pos	PKODA-PA	LMGP20070002	Lipids and lipid-like molecules	Glycerophospholipids	Oxidized glycerophospholipids			37.1	0	M+NH4	C31H55O10P	-2.89748	2.15077	0.00467175	0.367825	1.41645	2.66929	66515.3	24918.8	75493.9	125468	39999.7	25485.8	117919	69950.3	113519	8965.58	8.29748e-06	8.29748e-06	57646.5	59277.4	146064	176796	105780	11476	59762.3	8.29748e-06	70186.9	96743.6	64239.7	34899.9	22985.4	56820.1	42963.8
LC	13.86_445.3330m/z	445.333	13.8628		neg	5-(12,15-Heneicosadienyl)-1,3-benzenediol	HMDB0039871	Benzenoids	Phenols	Benzenediols			44.4	29	M+FA-H	C27H44O2	1.61579	2.12495	0.0285435	0.48994	0.339461	1.26528	197974	156466	305245	118643	192914	162876	213940	193766	231958	357206	113766	142309	171780	185307	206439	223593	305172	165772	161248	208158	101423	158980	105289	154588	144422	186145	191634
LC	13.89_447.3457m/z	447.346	13.8926		pos	Trihydroxycoprostanoic acid	57683	Lipids and lipid-like molecules	Steroids and steroid derivatives	Cholestane steroids	*		37.3	0	M+H-H2O	C28H48O5	-2.61045	2.03551	0.0447236	0.539274	0.323626	1.25147	189307	151268	188345	107649	174257	134107	191210	178480	218438	358977	113286	134739	172594	188385	184703	235249	322486	178131	171269	233940	110596	140900	97243.1	129432	125630	179312	153738
LC	14.28_447.3489m/z	447.349	14.2804		neg	Linalyl isobutyrate	HMDB0030426	Lipids and lipid-like molecules	Prenol lipids	Monoterpenoids	*		38.7	0	2M-H	C14H24O2	2.03388	1.87321	0.0122425	0.428296	0.458665	1.37427	114275	83153.2	122574	57722.9	96253	104798	119922	109524	173004	203492	68127.7	90364.7	111263	107793	146401	152853	161646	75088	90296.9	144080	36019.3	66028.2	45333.1	75365.8	72477.6	97926.6	99226.1
LC	11.87_580.3593m/z	580.359	11.8695		pos	PS(22:1(11Z)/0:0)	LMGP03050023	Lipids and lipid-like molecules	Glycerophospholipids	Glycerophosphoserines			37.5	0	M+H	C28H54NO9P	-2.83245	1.8681	0.00975713	0.412844	0.991199	1.98784	66570.2	33488.8	71729.9	85887.6	54498.2	85143.1	126826	78366.5	80919.3	24088.1	5163.76	1130.26	54955.2	46426.6	154162	110835	120764	16848.1	91138.9	8576.06	47375	87543.8	66125.7	40105.5	38642.3	69919.4	50969.1
LC	13.27_664.4166m/z	664.417	13.2716		pos	OHODA-PA	LMGP20070035	Lipids and lipid-like molecules	Glycerophospholipids	Oxidized glycerophospholipids			36.8	0	M+NH4	C33H59O10P	-2.72612	1.84373	0.0132508	0.439473	1.27383	2.41803	48771.7	20170	69373.7	84174.3	37366.7	11251.7	83718.7	59091.1	87709.1	8.29748e-06	8.29748e-06	8.29748e-06	44810.7	41535.5	130007	91790.3	84517.7	8.29748e-06	53592.4	8.29748e-06	47723.6	88236.8	70235.2	27241.7	15502.1	41745.1	29977.9
LC	10.27_370.2942m/z	370.294	10.2667		pos	2-Hydroxymyristoylcarnitine	LMFA07070033	Lipids and lipid-like molecules	Fatty Acyls	Fatty acid esters	*		46.5	40.1	M+H-H2O	C21H41NO5	-2.54378	1.82822	0.021433	0.467401	0.558192	1.47242	186516	126673	215393	79732.2	128450	237976	309755	95226.5	273771	72520.3	167697	158674	209124	93675.9	212775	302691	232932	175748	143741	274116	159812	110798	68973.1	99369	52007.8	169700	72948.3
LC	6.97_288.2161m/z	288.216	6.9669		pos	(±)-Octanoylcarnitine	85173	Unclassified	Unclassified	Unclassified			55.6	84.4	M+H	C15H29NO4	-2.80314	1.82791	0.0209585	0.467401	0.764146	1.69836	159155	93710.7	272070	42695	80586.9	387513	218739	70694.4	229136	33402.6	200101	130022	154644	82524.3	138111	352762	202802	130337	100779	97499.9	99525.7	91215.6	31560.8	92383.7	59640.1	122998	42124.5
LC	14.83_123.0915m/z	123.092	14.8276		pos	Trimethylpyrazine	HMDB0031844	Organoheterocyclic compounds	Diazines	Pyrazines	*		38.1	0	M+H	C7H10N2	-1.17981	1.76365	0.0141836	0.447863	-0.0421324	0.971218	854410	879730	892071	879147	884730	869773	860164	882459	822824	844753	913887	876917	845858	841806	787289	808466	832155	863701	857210	857497	813078	879325	904337	865116	908661	872680	854181
LC	12.84_650.4373m/z	650.437	12.8441		pos	PC(16:0/9:0(CHO))	82381	Unclassified	Unclassified	Unclassified			36.9	0	M+H	C33H64NO9P	-2.88099	1.68733	0.00411643	0.347383	0.796823	1.73727	74746.4	43025.2	115108	114571	78424.6	44234	96807.3	81603.8	81187.6	59957.9	16647.1	29783.4	87122.9	65986.5	115680	120816	112614	50437.3	38912.6	38215.9	72072	107893	81225.9	49444.7	48006.5	82999.5	52031.9
LC	14.45_539.4326m/z	539.433	14.4507		neg	TG(8:0/8:0/a-13:0)[rac]	HMDB0071246	Lipids and lipid-like molecules	Glycerolipids	Triradylcglycerols	*		37.7	0	M-H	C32H60O6	1.56606	1.66696	0.0399583	0.531054	0.560767	1.47505	66876.6	45338.4	109285	10044.5	67925.8	49154.7	63556.2	18043.7	128793	40000.2	51186.5	26910.9	61864.4	37336.4	142007	86283.2	83865.7	36898	80016.3	134133	43350.6	68108.4	6088.55	63458.8	30475.5	60468.1	20558.6
LC	12.16_620.3905m/z	620.391	12.1619		pos	1-(2-methoxy-docosanyl)-sn-glycero-3-phosphoserine	LMGP03060021	Lipids and lipid-like molecules	Glycerophospholipids	Glycerophosphoserines			37.2	0	M+Na	C29H60NO9P	1.23126	1.65118	0.000837185	0.191168	1.46497	2.76057	34239.9	12403.2	47345.6	41375.3	27493.4	32628.1	53339	42129.3	65491.1	9640.47	8.29748e-06	8.29748e-06	39236.2	35219	58110.3	63964.8	50221.8	1696.02	53992.5	1484.98	27189.3	45440.5	25786.8	12828.5	14150.4	27377.3	23542.4
LC	15.93_136.1117m/z	136.112	15.9284		pos	4-Ethyl-2-methyl-5-propyloxazole	HMDB0037873	Organoheterocyclic compounds	Azoles	Oxazoles			43.2	22.1	M+H-H2O	C9H15NO	-2.18332	1.63649	0.015252	0.457997	-0.0419634	0.971332	922660	949891	967499	945249	961675	912593	920217	956809	885532	927176	970596	926031	898863	898473	886380	876099	904835	947380	925328	942640	877155	973109	970781	932191	950504	923286	936744
LC	0.68_357.0296m/z	357.03	0.678883		neg	{[2-hydroxy-1-(1-oxo-1H-isochromen-3-yl)but-3-en-1-yl]oxy}sulfonic acid	HMDB0130093	Phenylpropanoids and polyketides	Isocoumarins and derivatives	Unclassified	*		41.6	24	M+FA-H	C13H12O7S	3.36546	1.56638	0.0344259	0.508181	0.214504	1.1603	112871	97277.3	103990	93570.5	112675	81252.7	115372	103948	120117	85912.4	144818	100226	87654.5	166350	92512.9	117857	177169	102971	112457	112383	113317	82228.6	82238.2	108613	93476.1	152216	80065.6
LC	9.83_368.2785m/z	368.279	9.82803		pos	11-deoxy-11-methylene-PGD2	LMFA03010103	Lipids and lipid-like molecules	Fatty Acyls	Eicosanoids			47.6	45.5	M+NH4	C21H34O4	-2.88963	1.43433	0.0209148	0.467401	0.529282	1.44321	104580	72463.7	82680.7	58581.7	55986	129894	193225	71062.6	111002	51444.4	88587.5	131252	111846	78953.7	109335	173464	186367	111743	57234.6	127965	56402.7	38536	54269.6	86768.6	37370.4	98390.3	38545.8
LC	12.10_662.4011m/z	662.401	12.1016		pos	OHOHA-PC	LMGP20010033	Lipids and lipid-like molecules	Glycerophospholipids	Oxidized glycerophospholipids			36.3	0	M+H	C33H60NO10P	-2.50205	1.40651	0.00288289	0.311359	1.37414	2.59214	31995.9	12343.4	44290.3	51007.4	21850.6	39285.1	49353	44403.7	57254.8	3880.61	8.29748e-06	8.29748e-06	24699.9	22870.4	49750.6	65254.7	49398.9	1979.87	56017.5	8.29748e-06	26625.2	48736.4	34576	14080	17370.9	29358.4	18673.6
LC	0.71_132.0765m/z	132.076	0.706783		pos	Creatine	7	Organic acids and derivatives	Carboxylic acids and derivatives	Amino acids, peptides, and analogues	**	C00300	54	78	M+H	C4H9N3O2	-2.14395	1.3703	0.00371408	0.329878	0.543573	1.45758	183181	125675	173558	308024	187156	287384	180015	142559	242478	103661	251463	257534	106950	199531	112467	155804	101514	180124	194661	165481	130068	188800	107883	141328	225550	106960	176967
LC	12.63_870.5487m/z	870.549	12.6252		neg	PS(17:0/22:4(7Z,10Z,13Z,16Z))	77911	Lipids and lipid-like molecules	Glycerophospholipids	Glycerophosphoserines			36	0	M+FA-H	C45H80NO10P	-1.81259	1.36392	0.0429588	0.536005	-0.324978	0.79831	221535	277505	8.29748e-06	199074	55974.8	229838	321554	269132	301205	105610	329001	388857	239667	305093	79185.1	266053	234765	233379	291019	92693.7	267065	182943	236513	298020	277119	288979	315287
LC	10.77_386.3254m/z	386.325	10.7714		pos	Pentadecanoylcarnitine	HMDB0062517	Lipids and lipid-like molecules	Fatty Acyls	Fatty acid esters	*		47.4	47	M+H	C22H43NO4	-2.94116	1.31545	0.0198391	0.467401	0.997748	1.99688	27176	13609.2	39346.7	5364.37	9566.09	51323.3	25844.9	40738.9	52942.5	3460.15	5767.4	4705.07	4618.32	43884.9	37716.1	23633.4	85273.4	31059.2	33062.6	8242.73	9793.33	39722.7	1986.28	10054	13406.6	10430.3	7816.93
LC	12.18_622.3702m/z	622.37	12.177		pos	OS-PC	LMGP20010026	Lipids and lipid-like molecules	Glycerophospholipids	Oxidized glycerophospholipids			36.8	0	M+H	C30H56NO10P	-2.00638	1.28576	0.0275525	0.485877	1.17413	2.25656	24474.4	10845.9	26576.5	40196.6	22143.2	11336.7	64505.3	20859.3	36166.7	2914.96	8.29748e-06	8.29748e-06	13166.2	12248	67868.3	50124.5	51784.1	2566.58	26006.6	801.781	15748.5	45953.2	31118	15776	11035	24115	7055.46
LC	5.20_370.2192n	388.253	5.19702		pos	Octaethylene glycol	HMDB0094680	Organic oxygen compounds	Organooxygen compounds	Ethers			50.7	62	M+NH4, M+K, M+Na, M+H	C16H34O9	-3.03792	1.28177	0.0195447	0.467401	-0.0508592	0.965361	832684	862562	882258	912113	831677	867844	819301	867136	838743	842267	860040	845983	779034	833362	749739	802715	833589	840644	862978	780468	771097	848998	874671	862567	888376	913365	852456
LC	8.04_243.1828n	244.19	8.03983		pos	N-Undecanoylglycine	HMDB0013286	Organic acids and derivatives	Carboxylic acids and derivatives	Amino acids, peptides, and analogues	*		46.3	38.2	M+H, M+Na, M+H-H2O	C13H25NO3	-2.71784	1.27448	0.00402548	0.345709	-0.0893888	0.939921	501246	533285	496569	543288	514261	497254	473714	496001	487029	517533	526276	541184	483090	507984	474441	481897	506994	481758	498840	510443	485119	510717	545008	511224	552921	652128	542773
LC	14.74_310.3094m/z	310.309	14.7369		pos	Geranylcitronellol	HMDB0032147	Lipids and lipid-like molecules	Prenol lipids	Diterpenoids	*		53.5	75.2	M+NH4	C20H36O	-3.52227	1.25215	0.0486769	0.557928	-0.0873171	0.941272	1.06317e+06	1.1295e+06	1.07854e+06	1.06535e+06	995262	926763	949228	950686	986436	1.15795e+06	1.15909e+06	1.13276e+06	1.07931e+06	1.21785e+06	1.16576e+06	1.03492e+06	1.05071e+06	982890	938064	1.13837e+06	1.19025e+06	1.24333e+06	1.16688e+06	1.1129e+06	1.08431e+06	1.26606e+06	1.15738e+06
LC	0.65_425.0174m/z	425.017	0.648083		neg	6-Thioxanthine 5'-monophosphate	71265	Organoheterocyclic compounds	Diazines	Pyrimidines and pyrimidine derivatives	**	C16618	37.8	0	M+FA-H	C10H13N4O8PS	0.191929	1.2306	0.0379518	0.522235	0.322767	1.25073	42997.1	34377.6	31224.3	28827	46139.1	21862.7	43551.5	39413.9	53865.2	30766.5	59982.1	36545.9	36192	64918	35553.6	50601.4	73856.2	36859.9	39108.8	44848.1	42827.9	22021.9	23554.6	36335.6	31549.8	71433.3	25971.9
LC	11.93_464.3124m/z	464.312	11.9312		pos	LysoPC(15:0)	HMDB0010381	Lipids and lipid-like molecules	Glycerophospholipids	Glycerophosphocholines	***	C04230	38	0	M+H-H2O	C23H48NO7P	-2.39281	1.21555	0.0210719	0.467401	0.386895	1.30758	71841	54942.2	79723.8	42862.2	43201.5	85209.1	68283.4	60597.7	136043	84618.1	48860.2	95374.8	59510.6	72755.5	69910.4	64573.8	46031.8	82466.5	102957	68842.6	53157.6	73732.4	29217	33323.6	37949.7	42264.9	93624.6
LC	10.77_398.3255m/z	398.325	10.7714		pos	2-Hydroxyhexadecanoylcarnitine	LMFA07070113	Unclassified	Unclassified	Unclassified	*		45.8	36.2	M+H-H2O	C23H45NO5	-2.49094	1.19755	0.0196864	0.467401	0.416744	1.33491	93007.8	69673.4	105531	48576.7	82813.7	108998	148459	48638	125392	71597.1	65611.5	88424.7	106960	47488.5	124222	110459	83595.4	70806	87782.5	150228	91564.2	101425	46341.6	50930.7	44189.2	90508.8	40552.5
LC	14.47_109.0761m/z	109.076	14.4711		pos	2-Ethylpyrazine	87969	Organoheterocyclic compounds	Diazines	Pyrazines	*		38.5	0	M+H	C6H8N2	0.386585	1.14573	0.0160839	0.458005	-0.0428684	0.970723	269359	277482	277425	284824	278975	272588	271653	280320	254378	261077	282434	278560	265689	262605	248215	256085	263089	275986	273340	271672	258897	275113	294532	273961	281989	269902	268929
LC	10.92_448.3408m/z	448.341	10.9185		pos	Vaccenyl carnitine	HMDB0006351	Unclassified	Unclassified	Unclassified	*		46.7	41.5	M+Na	C25H47NO4	2.61133	1.1442	0.0103471	0.412844	0.463957	1.37932	34638.7	25112.9	25744	20948.2	42167.5	33782.3	48668.3	44251.8	67642.3	57040.1	31970.8	23901.2	24829	19472.4	35562.6	33667.6	34402.9	15745.1	41010.7	18974.9	38353.3	43454.9	13685.5	26428.2	25355.5	25460.9	31810.1
LC	13.69_421.3331m/z	421.333	13.6892		neg	(E,E)-3,7,11-Trimethyl-2,6,10-dodecatrienyl decanoate	LMFA07010539	Lipids and lipid-like molecules	Fatty Acyls	Fatty esters			37	0	M+FA-H	C25H44O2	2.15534	1.13969	0.0235688	0.485255	0.432789	1.34984	36671.4	27167.2	49382.8	11334.5	31860.9	27841.6	36538.2	29880.3	70151.4	60109.4	20566.9	27032.6	39529.1	31388.6	41197.3	49508.6	48915.8	23056.9	38104	46950.1	13407.9	24251.3	13197.9	29115.6	23452.5	31016.9	30256.1
LC	11.76_650.4007m/z	650.401	11.7625		pos	PS(12:0/14:1(9Z))	LMGP03010046	Lipids and lipid-like molecules	Glycerophospholipids	Glycerophosphoserines			36	0	M+H	C32H60NO10P	-3.11308	1.13856	0.0270713	0.485877	1.12067	2.17447	32225.3	14819.8	42282.2	88395.4	16666.7	22816	40218	32161.6	36387.5	2782.65	773.386	8.29748e-06	19438.8	28453.4	65303.7	89211.9	55845.2	4003.72	35832.1	8.29748e-06	31707.7	50449.5	53524.1	20545.5	7455.99	31403.2	26750.1
LC	14.47_449.3645m/z	449.365	14.4673		neg	3a,7a-Dihydroxy-5b-cholestane	HMDB0006893	Lipids and lipid-like molecules	Steroids and steroid derivatives	Cholestane steroids	**	C05452	36.2	0	M+FA-H	C27H48O2	2.20122	1.11383	0.0186597	0.467401	0.560227	1.4745	36696.8	24887.6	29160.7	17810.9	30183.6	37413.7	44797.6	32883.3	53189.5	69276.4	14780.6	28824.6	35648.6	36423.2	56227.6	57343.5	51755.4	15593.4	26636.5	54014.3	5275.94	13788.7	10123.3	18822.4	24909	32698.2	29613.7
LC	12.55_636.4218m/z	636.422	12.5533		pos	Enniatin B4	71088	Unclassified	Unclassified	Unclassified			36.7	0	M+H-H2O	C34H59N3O9	-0.0948964	1.09677	0.0186085	0.467401	1.05655	2.07996	25428.3	12225.4	24576.9	37587.9	25414.8	7994.52	61944.2	20600.3	22626.8	11374.4	688.032	8.29748e-06	24614.1	14754	35292.3	53926.4	53790.5	7789.03	15566	3952.79	60645.2	22379	15008.3	13625	11302.2	42337.2	20373.2
LC	0.72_234.0846n	215.067	0.722483		neg	Aspartyl-Threonine	HMDB0028763	Organic acids and derivatives	Carboxylic acids and derivatives	Amino acids, peptides, and analogues	*		46.7	43.1	M-H2O-H, M-H	C8H14N2O6	-2.3873	1.06452	0.0158873	0.458005	0.260588	1.19797	170198	142073	198378	156071	149267	168814	225108	182602	186491	103069	120236	104172	190952	143971	243082	141180	170506	222774	217174	123432	186492	175232	187964	182533	159677	125527	104147
LC	2.21_143.9965m/z	143.996	2.20703		pos	Dimethyl trisulfide	HMDB0013780	Organosulfur compounds	Organic trisulfides	Unclassified	*	C08372	36.1	0	M+NH4	C2H6S3	-4.06744	1.06171	0.00754369	0.403349	-0.0507329	0.965446	244331	253076	252566	259279	246549	251933	241580	256162	242449	237501	261752	253417	240244	239072	221605	230142	238742	247557	250825	237769	233141	247191	266677	244695	258875	246348	254175
LC	13.33_443.3173m/z	443.317	13.3282		neg	Rishitin	HMDB0035593	Organic oxygen compounds	Organooxygen compounds	Alcohols and polyols	*	C09715	38.2	0	2M-H	C14H22O2	1.47729	1.05249	0.0400383	0.531054	0.396541	1.31635	42812.7	32523.9	90931.4	22856.9	26783.4	26048.9	38904.7	36400.6	36854	54142.5	34769.2	24124.9	40877.6	40039.5	45612.3	58983.2	75249.6	34528.9	33940.7	63302.8	29090.8	48766.1	18762.1	22123.9	26152.6	33901.8	35614
LC	8.43_328.2472m/z	328.247	8.42502		pos	3-hydroxyundecanoyl carnitine	HMDB0061637	Lipids and lipid-like molecules	Fatty Acyls	Fatty acid esters	*		52.4	70	M+H-H2O	C18H35NO5	-2.98734	1.04903	0.0484982	0.557822	0.834372	1.78308	79057.5	44337.6	114248	14295.3	33798.6	91866.7	47039.1	51738.1	81329.3	12739.2	49962.1	38113.6	36735.7	163641	48491.6	79952.9	103282	312429	120244	37716.5	64468.6	77421.2	10402.1	28565.2	20067.4	32835	34139.1
LC	0.78_337.1230m/z	337.123	0.776283		pos	3-Hydroxymugineic acid	89624	Organic acids and derivatives	Carboxylic acids and derivatives	Amino acids, peptides, and analogues			37.2	0	M+H	C12H20N2O9	-3.46439	1.03783	0.0368554	0.517527	0.542443	1.45644	58548.9	40200.1	101651	20739	35562.6	37118.1	59968.8	51631.7	66061.3	13370.8	24091.2	18502.4	76875.9	97448.1	105498	80457.1	100629	102719	44982.5	23226.4	51895.9	43667	71326.1	66305.7	38137.4	35878.9	21871.8
LC	0.68_430.9624m/z	430.962	0.678883		neg	S-Methyl-3-phospho-1-thio-D-glycerate	66174	Unclassified	Unclassified	Unclassified			38	0	2M-H	C4H9O6PS	-4.31366	1.01226	0.0261039	0.485877	0.410881	1.3295	33448.1	25158.5	24136.7	20867.7	28011.9	17615.7	39745.9	36987.9	30832.7	21128	57445.3	31904.1	25286	57263.4	27526.2	31352.2	70359.9	31605.3	30142.2	22985.1	30318.1	23008.7	19168.9	40542.2	28340.8	39846.3	20124.6
LC	10.17_374.2890m/z	374.289	10.1687		pos	13,14-dihydro-PGE1	LMFA03010144	Lipids and lipid-like molecules	Fatty Acyls	Eicosanoids	*		52.9	71.7	M+NH4	C20H36O5	-2.95957	1.00984	0.0271562	0.485877	-0.074401	0.949736	159441	167879	161126	175250	165799	164364	163938	169886	141797	147542	159253	167796	150338	152741	145761	164763	157830	166515	164643	156593	153438	162395	208832	173123	178056	167355	176281
[truncated: 13 more columns]

## Sheet: D_E
Dataclass	ID	m/z	Retention time (min)	Average RI	Ion mode	Metabolites	Compound ID	Super Class	Class	Sub Class	level	kegg	Score	Fragmentation Score	Adducts	Formula	Mass Error (ppm)	VIP	P-value	adj.P-value	log2(FC)	FC	average(D)	average(E)	D01	D02	D03	D04	D05	D06	D07	D08	D09	D10	D11	D12	D13	D14	D15	D16	D17	D18	D19	D20	D21	E01	E02	E03	E04
GC	210	234.1	13.663	381094		Arabino-hexos-2-ulose, bis(dimethyl acetal)							94.1					3.09918	4.19727e-06	6.09603e-05	-3.32213	0.0999859	5.01742e-05	0.000501813	2.62893e-05	1.29571e-05	4.41999e-05	3.37042e-05	5.06705e-05	3.46719e-05	4.80647e-05	5.30236e-05	4.17592e-05	2.7867e-05	0.00026893	6.83857e-05	1.2815e-05	3.37955e-05	5.57123e-05	4.50042e-05	8.16605e-05	1.50173e-05	4.08298e-05	2.97112e-05	2.85903e-05	2.30504e-05	1.85227e-05	0.000538859	0.000483378
GC	379	204.1	18.444	582661		L-sorbose	HMDB0001266	Organic oxygen compounds	Organooxygen compounds	Carbohydrates and carbohydrate conjugates			94.4					3.08147	8.47991e-06	9.57916e-05	2.04364	4.12284	0.104633	0.025379	0.0804095	0.0731554	0.074298	0.12506	0.0366774	0.108344	0.160593	0.0417017	0.0572698	0.158439	0.00268135	0.171743	0.139155	0.148734	0.0847583	0.125807	0.06571	0.154806	0.127185	0.189224	0.071551	0.172021	0.172538	0.0101656	0.00554154
GC	565	290.1	23.785	819659		N-methyl-l-leucine							88					3.07408	0.00768337	0.0214993	-1.88531	0.270686	1.18131	4.36413	0.000334763	2.50893e-05	8.71738	0.000872093	8.69991e-05	0.00778419	8.53251	0.0080474	0.00804769	0.000188403	7.48826	0.000188936	0.00078007	0.00884458	7.58598e-05	0.00831557	0.00803635	0.000173661	0.000675191	0.00901823	0.00782394	0.00231306	8.74519	8.56595	8.80753
GC	128	147.1	9.922	323140		Urea	HMDB0000294	Organic acids and derivatives	Organic carbonic acids and derivatives	Ureas			98.9					2.97294	0.0468294	0.0903985	1.78763	3.45248	0.32883	0.0952446	0.0148602	0.71962	1.11279	0.0262096	0.993889	0.137129	0.00312956	0.141627	1.29635	0.0412805	0.018835	0.170517	0.0224044	0.00273047	0.984605	0.151241	0.714563	0.174815	0.0393511	0.0953676	0.0441158	0.0155673	0.0407693	0.00648851	0.00759942
GC	370	288.146	18.226	582653		Ascorbic acid	HMDB0000044	Organoheterocyclic compounds	Dihydrofurans	Furanones			79					2.9524	0.00373821	0.0122597	1.32389	2.5034	0.00282199	0.00112726	0.002557	0.00231796	0.00368383	0.0034462	0.00137095	0.00506325	0.00292039	0.00137966	0.00269375	0.0046969	0.000177485	0.00368575	0.00303265	0.00249133	0.00245515	0.00217547	0.00177021	0.00372593	0.00458007	0.00338315	0.00165463	0.00687761	0.00776039	7.4173e-05	0.000114533
GC	639	310.129	26.101	886784		4-aminophenol	HMDB0001169	Benzenoids	Benzene and substituted derivatives	Aniline and substituted anilines			64.2					2.56318	2.01372e-09	7.67731e-08	1.78652	3.44982	0.00378721	0.0010978	0.00474669	0.00375424	0.00346634	0.00367628	0.00288087	0.00461585	0.00605205	0.00320593	0.00265079	0.00393895	0.000667335	0.00532463	0.00465595	0.00330285	0.00338132	0.00347084	0.00164358	0.00591028	0.00413698	0.00501971	0.00302999	0.00321812	0.00271401	0.00176947	0.000402796
GC	641	361.185	26.257	886800		Melezitose	HMDB0011730	Organic oxygen compounds	Organooxygen compounds	Carbohydrates and carbohydrate conjugates			85.1					2.52981	2.87968e-06	4.39151e-05	2.03242	4.09091	0.0048041	0.00117434	0.00763622	0.00244511	0.00359051	0.00319838	0.00603644	0.00544559	0.0148058	0.00729999	0.00391982	0.0038054	0.000200481	0.00427649	0.0052151	0.00324964	0.00388795	0.00580182	0.00275539	0.00507594	0.00298249	0.00581466	0.00344295	0.00424363	0.00306808	0.00126721	0.000636944
GC	386	271.103	18.681	582670		Trehalose-6-phosphate	HMDB0001124	Organic oxygen compounds	Organooxygen compounds	Carbohydrates and carbohydrate conjugates			77.4					2.50459	0.000408554	0.00207681	1.37982	2.60236	0.0130382	0.00501015	0.010669	0.0121895	0.0103867	0.00993216	0.00648311	0.0107629	0.00609812	0.00695189	0.0112162	0.0180937	0.000173119	0.0156194	0.0277024	0.0188782	0.0135169	0.0167539	0.0123582	0.0166254	0.0210017	0.0150847	0.0133053	0.0178408	0.0209503	0.00200057	0.000680025
GC	417	147.1	19.521	582703		Maltitol	HMDB0002928	Lipids and lipid-like molecules	Fatty Acyls	Fatty acyl glycosides			88.8					2.41902	0.000531139	0.00257139	-1.05321	0.481895	3.34137	6.93382	4.67155	8.57017	4.55475	8.06894	0.0199566	4.27997	5.39598	0.0276065	4.9416	0.0218265	7.68052	0.103278	0.437749	8.85488	7.96154	0.0475773	0.0347428	4.30015	0.0151865	0.161305	0.0194895	4.58714	4.54544	10.1546	9.42376
GC	346	297.105	17.692	582632		3-hydroxy-3-(4'-hydroxy-3'-methoxyphenyl)propionic acid							83.2					2.29551	0.0136518	0.0349899	1.57323	2.97571	0.00526153	0.00176816	0.010668	0.00202969	0.00249965	0.0130738	0.00585389	0.00336789	0.00466518	0.00168528	0.0034574	0.0155863	0.000433392	0.00107642	0.0199393	0.00462693	0.000183602	0.00534741	0.00988759	0.00237573	0.0017921	0.000921682	0.00102075	0.00957386	0.0101122	0.000959189	0.0032114
GC	580	362.2	24.061	819682		5-tert-butyl-1h-indole-2,3-dione							70.6					2.28939	4.93883e-07	8.86084e-06	1.6379	3.11212	0.0235107	0.00755455	0.0275551	0.0172196	0.0153223	0.0160644	0.0328415	0.0248531	0.0187619	0.0511724	0.0270839	0.018565	0.000817154	0.0139281	0.0217811	0.0248105	0.0228843	0.0303742	0.0276403	0.0236011	0.0209489	0.0342068	0.0232928	0.0201026	0.0184885	0.00695375	0.00321398
GC	561	364.2	23.652	819647		Trisaccharide							82.6					2.2026	4.41236e-07	8.41107e-06	1.54354	2.9151	0.0133591	0.00458273	0.0192547	0.0119845	0.0138468	0.00988762	0.0124679	0.0135622	0.0288128	0.0129369	0.0101417	0.0110196	0.000729996	0.0134147	0.0177388	0.00928933	0.011055	0.0184249	0.00875632	0.0123317	0.0111586	0.0227169	0.0110106	0.0114028	0.0114229	0.00699758	0.00194083
GC	373	217.1	18.288	582655		D-fructose	HMDB0000660	Organic oxygen compounds	Organooxygen compounds	Carbohydrates and carbohydrate conjugates			93.1					2.14377	9.91521e-06	0.000104281	1.32364	2.50296	0.176396	0.0704747	0.152067	0.144779	0.146948	0.198907	0.0871632	0.182224	0.239815	0.092924	0.128566	0.232834	0.0323896	0.273199	0.234769	0.211918	0.140889	0.201755	0.139599	0.240976	0.177752	0.310739	0.134094	0.246449	0.247576	0.0533364	0.0350289
GC	423	204.1	19.643	582708		Galactinol	HMDB0005826	Organic oxygen compounds	Organooxygen compounds	Carbohydrates and carbohydrate conjugates			94.2					2.01072	0.0292967	0.0629261	0.872232	1.83049	0.0460403	0.0251518	0.0419752	0.0982803	0.0459942	0.0425596	0.0353531	0.0436791	0.0649742	0.0232127	0.0412793	0.0520536	0.00125827	0.0510505	0.0910623	0.0354236	0.0299976	0.0641595	0.0312958	0.0475429	0.0205705	0.0612742	0.0438495	0.0404961	0.0380805	0.0120298	0.00639127
GC	264	198.046	15.165	487244		Oxoglutaric acid	HMDB0000208	Organic acids and derivatives	Keto acids and derivatives	Gamma-keto acids and derivatives			91.5					1.96474	8.80652e-13	1.34299e-10	-1.10309	0.465519	0.000312071	0.000670372	0.000261512	0.00028799	0.000317355	0.000286292	0.000227699	0.000316434	0.000338881	0.000228455	0.000312723	0.000269341	0.000607366	0.000281135	0.000317393	0.000388268	0.000431645	0.000256436	0.000289002	0.000322012	0.000196534	0.000292311	0.000324705	0.000577421	0.000574279	0.000848498	0.00075668
GC	400	103.099	19.159	582689		D-tagatose	HMDB0003418	Organic oxygen compounds	Organooxygen compounds	Carbohydrates and carbohydrate conjugates			96.7					1.94946	0.000514862	0.00253279	1.10673	2.15357	0.0547104	0.0254045	0.0450085	0.0729797	0.080382	0.0678102	0.0294779	0.076066	0.108605	0.0192704	0.0510061	0.0517422	0.0218067	0.0595138	0.0634749	0.0623195	0.0443133	0.0508269	0.0325053	0.0616252	0.0507192	0.0585882	0.0408771	0.055263	0.053798	0.0147996	0.0105695
GC	38	174.095	6.54	262242		Pyruvic acid	HMDB0000243	Organic acids and derivatives	Keto acids and derivatives	Alpha-keto acids and derivatives			97.1					1.93718	1.01887e-08	3.45282e-07	-1.17177	0.443876	0.018852	0.0424714	0.016371	0.0175548	0.0309502	0.0194235	0.0170498	0.0292803	0.0237791	0.0187417	0.025185	0.0233543	0.0370048	0.026962	0.0160233	0.0122282	0.0119155	0.00685299	0.0111137	0.0171015	0.0152386	0.0105413	0.00922056	0.0305857	0.0308122	0.0689674	0.0507446
GC	333	257.14	17.377	487320		Succinylacetone	HMDB0000635	Organic acids and derivatives	Keto acids and derivatives	Medium-chain keto acids and derivatives			68					1.92327	9.45566e-05	0.000686661	1.06769	2.09608	0.00051422	0.000245325	0.000635156	0.000494671	0.000635464	0.000454458	0.000289856	0.0003937	0.000804329	0.000285603	0.000481674	0.000441756	0.000148429	0.000396927	0.000527822	0.00060707	0.00057494	0.000577066	0.000430212	0.000590066	0.000865819	0.000683937	0.000479664	0.000609062	0.00088839	0.000164609	0.000126714
GC	517	202.1	22.473	747461		L-tryptophan	HMDB0000929	Organoheterocyclic compounds	Indoles and derivatives	Indolyl carboxylic acids and derivatives			76					1.90505	2.93962e-05	0.000263701	1.05283	2.0746	0.276717	0.133383	0.355158	0.206027	0.311176	0.312703	0.326429	0.255121	0.384985	0.294165	0.324327	0.192942	0.0204532	0.239901	0.190408	0.383645	0.298188	0.255152	0.279349	0.269392	0.25506	0.262187	0.394282	0.275424	0.272355	0.0267295	0.0316812
GC	407	217.1	19.398	582698		Aconitic acid	HMDB0000072	Organic acids and derivatives	Carboxylic acids and derivatives	Tricarboxylic acids and derivatives			86.5					1.9041	0.00156173	0.00614428	2.1019	4.29273	2.2696	0.528708	3.8503	3.37155	4.15558	0.000156685	3.59529	3.8359	5.0205	4.02031	0.157687	3.03677	0.104462	0.00125048	4.51003	0.167544	0.000231795	0.00125008	3.65394	0.000503036	0.00115082	4.33648	3.84074	0.000633013	0.000712623	0.149114	0.00150386
GC	39	176.082	6.546	262242		3-aminoisobutyric acid	HMDB0003911	Organic acids and derivatives	Carboxylic acids and derivatives	Amino acids, peptides, and analogues			80.7					1.8592	3.49613e-07	7.61656e-06	-1.09787	0.467207	0.00147972	0.00316716	0.00120581	0.0012729	0.00200249	0.00134684	0.00121744	0.00187878	0.00158459	0.00118968	0.00162067	0.00155023	0.00478837	0.00169993	0.00125227	0.00102783	0.000940702	0.000784786	0.000926549	0.00138702	0.00130347	0.00114196	0.000951736	0.00206583	0.00212018	0.00405653	0.00359158
GC	372	129.088	18.283	582655		Methyl alpha-d-glucofuranoside							90					1.85619	0.000157804	0.00100272	0.961448	1.94726	0.0306066	0.0157177	0.0313465	0.0280791	0.0266563	0.0289059	0.0229626	0.0308194	0.0368321	0.0222888	0.0306703	0.0331316	0.00786494	0.0413489	0.0448864	0.0316793	0.0248215	0.0345597	0.0299988	0.0340584	0.0257127	0.0513871	0.0247282	0.0379087	0.0380822	0.00733466	0.00488107
GC	666	311.3	29.717	887154		Labetalol	HMDB0014736	Benzenoids	Benzene and substituted derivatives	Benzoic acids and derivatives			68.9					1.78852	3.01291e-11	2.29734e-09	0.949792	1.93159	0.0604294	0.0312847	0.0567726	0.0474741	0.0596219	0.0515432	0.0464137	0.0550011	0.059763	0.0515767	0.0577251	0.0578681	0.0334015	0.0706538	0.0651371	0.0771587	0.0451205	0.0648781	0.0727887	0.076405	0.0687241	0.0795984	0.0713919	0.0567757	0.0319504	0.0405122	0.0257343
GC	516	342.185	22.435	747459		D-myo-inositol 4-phosphate	HMDB0001313	Organic oxygen compounds	Organooxygen compounds	Alcohols and polyols			79.9					1.77963	1.336e-05	0.000135827	0.993637	1.9912	0.00973641	0.00488972	0.0136521	0.0112511	0.00768279	0.00896625	0.00855677	0.00763913	0.0103192	0.0088229	0.0112997	0.0116265	0.00327596	0.00919119	0.0111468	0.0101994	0.00761405	0.00994485	0.00793359	0.0190997	0.00879394	0.00733543	0.0101132	0.0139988	0.0140803	0.00305578	0.00409574
GC	438	232.109	20.135	668729		Bistris							91.6					1.71398	2.24816e-05	0.000208756	0.946699	1.92746	0.0087062	0.00451693	0.0100428	0.00697589	0.0106095	0.00911551	0.00609053	0.0080599	0.00882132	0.00545612	0.00607349	0.00782805	0.00270543	0.00833443	0.0117263	0.0106128	0.00869691	0.0107447	0.00670153	0.0108124	0.00930663	0.0147166	0.00939933	0.00955374	0.00917296	0.00385899	0.0027617
GC	235	156.1	14.347	381116		Oxoproline	HMDB0000267	Organic acids and derivatives	Carboxylic acids and derivatives	Amino acids, peptides, and analogues			94.2					1.69425	1.60956e-06	2.58376e-05	-0.991605	0.502918	0.084652	0.168322	0.055859	0.070471	0.0881485	0.0723155	0.0530246	0.0905407	0.0668354	0.0834599	0.104802	0.0798913	0.223816	0.0788759	0.100896	0.117344	0.0628589	0.0620779	0.0673835	0.0686643	0.0887365	0.0796768	0.0620152	0.0898358	0.0936857	0.158745	0.184269
GC	75	202.073	7.946	262324		3-methyl-2-ketobutyric acid							86.8					1.63382	7.66285e-07	1.29843e-05	-0.914079	0.530682	0.000267028	0.000503179	0.000184912	0.000239192	0.000344273	0.000261184	0.000199166	0.000388693	0.000230424	0.000203371	0.000277936	0.000202207	0.00049792	0.000283462	0.000240918	0.000256995	0.000287827	0.000226164	0.000177902	0.000288272	0.000213571	0.000232863	0.000370343	0.000315417	0.00032586	0.000777839	0.000392972
GC	54	147.1	7.148	262278		2-oxo-propanoic acid							94.9					1.60902	0.000120355	0.000815739	0.919111	1.89095	0.00596607	0.00315506	0.00733365	0.00482348	0.00772517	0.00534232	0.00768381	0.00750917	0.00564798	0.0103313	0.00851358	0.00781394	0.00115938	0.00855614	0.00589571	0.0054973	0.00549542	0.00347257	0.00512965	0.00444712	0.00462702	0.00459081	0.00369189	0.00738464	0.00760325	0.00338291	0.00127835
GC	261	192.069	15.086	487241		L-kynurenine	HMDB0000684	Organic oxygen compounds	Organooxygen compounds	Carbonyl compounds			81.4					1.55949	0.00759476	0.0214482	-1.53734	0.344521	0.00113821	0.00330375	0.000628734	0.000744512	0.000961441	0.000854318	0.000548568	0.000687391	0.000612248	0.000301708	0.000669558	0.000512292	0.00942926	0.000581356	0.000812651	0.000682828	0.000306551	0.000841191	0.000657172	0.00098553	0.000915904	0.00108418	0.00108504	0.00108433	0.00120611	0.0019851	0.00366921
GC	106	226.058	9.085	262391		Adrenaline	HMDB0000068	Benzenoids	Phenols	Benzenediols			68.4					1.53291	2.45562e-11	2.29734e-09	-0.702264	0.614607	0.000321932	0.000523801	0.000264239	0.000262267	0.000313365	0.000351705	0.000245422	0.000358209	0.000347342	0.000224289	0.000295658	0.000272813	0.000441867	0.000327395	0.000348794	0.000352078	0.000277147	0.000301382	0.000296735	0.000336	0.000334881	0.000370623	0.000438356	0.00050156	0.00065185	0.000531343	0.000565923
GC	323	277.13	17.068	487309		Indoxyl sulfate	HMDB0000682	Organic acids and derivatives	Organic sulfuric acids and derivatives	Arylsulfates			92.5					1.52761	9.93405e-05	0.000704625	-0.906363	0.533528	0.000593921	0.00111319	0.000425895	0.000546233	0.000774136	0.000847905	0.000325501	0.000805397	0.000374473	0.000541378	0.000235612	0.000525104	0.00131509	0.000255566	0.000534616	0.000299303	9.78473e-05	0.000559693	0.000926208	0.000647063	0.000719115	0.000768961	0.000947236	0.00108416	0.00108882	0.000909769	0.000965557
GC	659	129.1	28.225	887001		Cholesterol	HMDB0000067	Lipids and lipid-like molecules	Steroids and steroid derivatives	Cholestane steroids			98.3					1.52329	9.12391e-10	3.97542e-08	0.683686	1.60624	0.807996	0.503036	0.775521	0.803602	0.819339	0.75769	0.742944	0.807883	0.875006	0.845554	0.963553	0.798254	0.438013	0.854928	0.867081	0.87856	0.777065	0.857258	0.798089	0.867001	0.810518	0.828043	0.802009	0.913387	0.937961	0.45062	0.517854
GC	228	306.2	14.146	381110		Tromethamine	HMDB0240288	Organic nitrogen compounds	Organonitrogen compounds	Amines			97.5					1.52028	0.0306622	0.0653984	2.2656	4.80855	0.000529866	0.000110192	2.16067e-05	0.00161592	0.00308981	0.000881175	0.000562501	2.47448e-05	0.000300538	3.03113e-05	0.00213422	4.47326e-05	2.495e-05	2.8685e-05	2.96771e-05	0.00133712	4.35588e-05	5.63059e-05	0.000620388	0.000118884	8.81884e-05	4.40551e-05	2.98142e-05	0.00024093	0.000237999	2.50674e-05	0.00069741
GC	354	257.097	17.868	582639		Glucosaminic acid							83.4					1.51848	0.000198964	0.00123845	0.78974	1.72876	0.00569148	0.00329223	0.00600982	0.00504413	0.00705936	0.00558709	0.00324761	0.00458619	0.00578286	0.0038886	0.00428443	0.00658848	0.00189679	0.00615344	0.00824093	0.0064739	0.00643315	0.00604994	0.00467194	0.00661668	0.0063066	0.00896348	0.00563566	0.00645799	0.00684032	0.00268025	0.00191142
GC	217	85.1018	13.897	381102		Tetracosane							92.8					1.50511	1.42174e-18	4.33631e-16	0.637807	1.55596	0.00338255	0.00217393	0.00337465	0.00351777	0.00340784	0.00343939	0.00336981	0.00339495	0.00334637	0.0034186	0.00343559	0.00332756	0.00210769	0.00346323	0.00344329	0.00345492	0.00345099	0.00341421	0.00363766	0.00348815	0.00353241	0.0035866	0.00342196	0.00165955	0.00168146	0.00219597	0.00213402
GC	371	359.138	18.248	582653		Lactobionic acid							83.2					1.46839	0.0020713	0.00761142	0.690605	1.61396	0.0133468	0.00826962	0.0150518	0.010311	0.0144994	0.0134851	0.00817518	0.0111788	0.0146982	0.00813986	0.0110674	0.0132862	0.00540758	0.0136042	0.0177259	0.0148284	0.0151883	0.0163791	0.0105251	0.0159112	0.0152767	0.0232346	0.0123098	0.0162783	0.0182219	0.00623625	0.00535203
GC	65	89.0855	7.511	262299		2-ketoisovaleric acid	HMDB0000019	Organic acids and derivatives	Keto acids and derivatives	Short-chain keto acids and derivatives			88.7					1.46447	5.43744e-06	6.91008e-05	-0.792645	0.577285	0.00145283	0.00251666	0.00107899	0.00131621	0.00180287	0.00136136	0.00106182	0.00198284	0.00126524	0.00111121	0.00141662	0.000919918	0.00302819	0.00144897	0.00144344	0.00153155	0.0017743	0.00119449	0.00118832	0.00135597	0.00113065	0.00151617	0.00158028	0.00164299	0.00152871	0.00312705	0.00211069
GC	667	309.269	29.847	887167		Beta-sitosterol	HMDB0000852	Lipids and lipid-like molecules	Steroids and steroid derivatives	Stigmastanes and derivatives			61.5					1.42049	5.4432e-10	2.76696e-08	0.62198	1.53899	0.00915533	0.00594894	0.00955684	0.00711922	0.00906441	0.00691034	0.0077319	0.00801349	0.00992956	0.00908187	0.00980062	0.00930883	0.00674175	0.0093602	0.00760195	0.0108886	0.00904054	0.00923447	0.0105938	0.0107222	0.00945815	0.0104206	0.0116826	0.00953497	0.00472931	0.00641816	0.00606764
GC	314	282.105	16.869	487302		4-(dimethylamino)azobenzene	HMDB0032141	Organoheterocyclic compounds	Azobenzenes				81.1					1.40591	0.00623705	0.0185521	-1.30479	0.40478	0.000695551	0.00171834	0.000383314	0.000475747	0.000749405	0.000521918	0.000353791	0.000537554	0.000567402	0.000318581	0.000458683	0.000478102	0.00452931	0.00048711	0.000518654	0.000402304	0.000414594	0.000503478	0.000411778	0.000580548	0.000687651	0.000611245	0.000615396	0.000776644	0.00076465	0.00118915	0.00192967
GC	250	260.172	14.721	487228		Aminoadipic acid	HMDB0000510	Organic acids and derivatives	Carboxylic acids and derivatives	Amino acids, peptides, and analogues			84.9					1.40455	0.00164058	0.0063339	0.616593	1.53325	0.018891	0.0123209	0.0271368	0.0118605	0.0188775	0.0168808	0.014375	0.0294293	0.0263875	0.0119775	0.0158981	0.0147641	0.00939073	0.0164648	0.0208247	0.0262397	0.0230071	0.0179553	0.0139224	0.0185568	0.0196895	0.0197586	0.0233136	0.021228	0.0212317	0.0114583	0.00766389
GC	61	188.085	7.397	262292		2-ketobutyric acid	HMDB0000005	Organic acids and derivatives	Keto acids and derivatives	Short-chain keto acids and derivatives			84.1					1.39773	2.25867e-05	0.000208756	-0.823568	0.565043	0.000822244	0.00145519	0.000787129	0.000739363	0.00080781	0.000696597	0.000717446	0.000911768	0.00104395	0.000844015	0.00131397	0.000596026	0.00134955	0.00104865	0.000922231	0.000736102	0.000827346	0.000659971	0.000677337	0.000589822	0.000662012	0.000751788	0.000584247	0.000780583	0.00079326	0.00207861	0.00116604
GC	29	136.074	6.233	262224		2-picolinic acid	HMDB0002243	Organoheterocyclic compounds	Pyridines and derivatives	Pyridinecarboxylic acids and derivatives			77.3					1.37685	0.000292928	0.00171814	0.694636	1.61848	0.00283997	0.00175472	0.00275005	0.00290439	0.00246475	0.0029162	0.00278241	0.00284513	0.00271996	0.00279682	0.0035589	0.00258223	0.000539646	0.00320403	0.00272769	0.00318382	0.00342771	0.00287272	0.00312959	0.00312998	0.00284766	0.00313086	0.00312492	0.00380625	0.00461491	0.00107346	0.000841972
GC	280	244.033	15.766	487264		3-methylene-2-phenyl-1-hydroxy-cyclopentene							70.5					1.37432	3.7491e-05	0.000317632	-0.936729	0.522416	0.00259033	0.00495837	0.00231493	0.00288181	0.00367404	0.00247975	0.00207824	0.00223742	0.0025416	0.0019853	0.0024123	0.00223847	0.00502572	0.00260223	0.00244684	0.00214284	0.00216326	0.00244387	0.00214426	0.0025582	0.00291379	0.00245397	0.0026581	0.00307356	0.00335505	0.00567227	0.00707044
GC	77	85.1167	8.051	262330		Dodecanoic acid, isopropanol ester							71.8					1.35721	0.00141017	0.00573469	0.639761	1.55807	0.00496953	0.00318954	0.00392274	0.003863	0.00784142	0.00498363	0.00434283	0.00609931	0.00572162	0.00425099	0.00513986	0.00487623	0.00308886	0.00293227	0.00484037	0.00507698	0.00535034	0.00644994	0.00309281	0.00614068	0.0044702	0.0044701	0.00740598	0.00294668	0.00549718	0.00745623	0.00137354
GC	531	308.132	22.837	747486		N-acetyl-l-tyrosine	HMDB0000866	Organic acids and derivatives	Carboxylic acids and derivatives	Amino acids, peptides, and analogues			74.4					1.3559	0.00227625	0.00816773	0.582957	1.49792	0.0087786	0.00586054	0.0125539	0.00558265	0.00815248	0.00761033	0.0075542	0.0105278	0.014354	0.00724154	0.00682288	0.00801308	0.00503854	0.0070612	0.00884523	0.0134899	0.00985186	0.00879075	0.00603198	0.0103701	0.00948112	0.00882266	0.00815436	0.00947495	0.00880676	0.00465108	0.00562014
GC	617	334.2	25.1	886681		Hexaric acid	HMDB0000639	Organic oxygen compounds	Organooxygen compounds	Carbohydrates and carbohydrate conjugates			55.3					1.35267	5.39553e-06	6.91008e-05	0.655495	1.57516	0.00564559	0.00358415	0.00811072	0.00506323	0.0052704	0.00376836	0.00746819	0.00497902	0.00550607	0.00657848	0.00458236	0.00413598	0.00514117	0.00508521	0.00708733	0.00419828	0.00544861	0.00630104	0.00610637	0.00777635	0.00519015	0.00607585	0.00468423	0.00534158	0.00520046	0.00406549	0.00404128
GC	288	333.154	15.972	487271		Galacturonic acid	HMDB0002545	Organic oxygen compounds	Organooxygen compounds	Carbohydrates and carbohydrate conjugates			78.9					1.31102	0.000771713	0.00351302	0.665949	1.58661	0.000820374	0.00051706	0.000309796	0.000750403	0.000535357	0.000637279	0.000948415	0.000578078	0.000764699	0.000713648	0.000748167	0.000996831	0.000513542	0.00110552	0.000835707	0.00108874	0.00131968	0.00101009	0.00121179	0.00097098	0.0010691	0.000432212	0.000687818	0.000631762	0.000735115	0.000898834	0.00061659
GC	299	103	16.351	487284		D-arabinose	HMDB0029942	Organic oxygen compounds	Organooxygen compounds	Carbohydrates and carbohydrate conjugates			91.9					1.30724	7.16602e-08	1.82136e-06	-0.604307	0.657787	0.000647228	0.000983948	0.000736246	0.000682273	0.000791457	0.000646622	0.000563667	0.000646907	0.000915581	0.000630533	0.000657016	0.000550805	0.000849794	0.000520748	0.000595715	0.000709531	0.000522834	0.000526556	0.000535204	0.000555369	0.000673515	0.000631354	0.000650069	0.000711526	0.000668672	0.00134191	0.00139219
GC	25	89.0667	6.059	262214		Methoxyamine							84.2					1.2926	0.0218105	0.0507801	-1.0625	0.4788	0.00281595	0.00588127	0.00202116	0.00261535	0.00139656	0.00155632	0.00236745	0.00147307	0.00143833	0.00146951	0.00152033	0.00151957	0.0216256	0.00161917	0.00216142	0.00142107	0.00182466	0.00235372	0.00265186	0.00259803	0.00188374	0.00219303	0.0014251	0.00198141	0.0020418	0.00679672	0.010522
GC	83	234.11	8.174	262338		Glutaric acid	HMDB0000661	Organic acids and derivatives	Carboxylic acids and derivatives	Dicarboxylic acids and derivatives			77.8					1.27778	0.00157132	0.00614428	-0.764061	0.588837	0.000969051	0.0016457	0.000832434	0.000717116	0.00100439	0.000925347	0.000691054	0.000961523	0.000897558	0.000579182	0.000821485	0.000815369	0.00344879	0.00081079	0.000846767	0.00078679	0.000695386	0.000780209	0.000727726	0.000940077	0.00104275	0.00102613	0.000999192	0.00113561	0.00121955	0.0013873	0.00186375
GC	89	201.1	8.482	262356		Caprylic acid	HMDB0000482	Lipids and lipid-like molecules	Fatty Acyls	Fatty acids and conjugates			73.3					1.26183	4.1183e-05	0.000339481	0.59139	1.5067	0.000180658	0.000119903	0.000191637	0.000213756	0.000173996	0.000198102	0.000152421	0.000194913	0.000155219	0.000165391	0.000197728	0.000201763	0.000229427	0.000163058	0.000217739	0.000185879	0.000193594	0.000170195	0.00014627	0.000174734	0.000157393	0.000165712	0.000144895	0.000200577	0.000189532	0.000128363	9.89747e-05
GC	152	174.1	10.868	323196		Glycine	HMDB0000123	Organic acids and derivatives	Carboxylic acids and derivatives	Amino acids, peptides, and analogues			99.2					1.24528	0.00234985	0.00833376	-0.944763	0.519515	0.0655553	0.126186	0.0673931	0.118598	0.0760257	0.0503113	0.0657212	0.0407658	0.0853421	0.107154	0.0428868	0.0750223	0.0301195	0.0503722	0.0604173	0.0532029	0.0655331	0.0572834	0.0428863	0.0532973	0.0603689	0.0517196	0.122241	0.0605967	0.0619827	0.0491262	0.118532
GC	277	217.1	15.634	487260		Arabinofuranose	HMDB0012325	Organic oxygen compounds	Organooxygen compounds	Carbohydrates and carbohydrate conjugates			90.7					1.2441	5.65403e-05	0.00043112	-0.664106	0.63108	0.000578298	0.000916363	0.000640982	0.000490541	0.000550818	0.000537222	0.000500131	0.000646519	0.000777451	0.000340331	0.000615568	0.000691355	0.000523511	0.000621327	0.000679766	0.000518546	0.000656168	0.000625621	0.000673537	0.000518653	0.000503364	0.000570211	0.000462636	0.000752297	0.000610258	0.000805914	0.000720355
GC	424	319.2	19.717	582711		Glucose	HMDB0000122	Organic oxygen compounds	Organooxygen compounds	Carbohydrates and carbohydrate conjugates			97.4					1.23468	0.000267801	0.00160156	-0.706822	0.612668	1.85966	3.03535	1.71244	2.04584	2.38463	1.56872	1.14671	1.845	3.91217	1.38546	2.21357	1.07262	2.73207	1.88925	2.63913	1.84517	1.55083	1.54722	1.32512	1.48264	1.24569	2.0679	1.44073	1.58688	1.59508	2.97543	2.41683
GC	197	275.092	13.082	381076		2-isopropylmalic acid	HMDB0000402	Lipids and lipid-like molecules	Fatty Acyls	Fatty acids and conjugates			72.6					1.23137	0.00038184	0.00200795	-0.945669	0.519189	0.000138347	0.000266468	0.000114629	0.000138792	0.000181012	0.00013263	9.86764e-05	0.000122621	0.000121782	0.000112192	0.000146921	0.000133822	0.000292256	0.000112235	0.00014179	0.000121531	0.000111898	0.000130407	0.000110609	0.000145194	0.000143435	0.00014199	0.000150867	0.000178833	0.000198485	0.00022299	0.000338268
GC	287	114.025	15.967	487271		N-acetyl-d-mannosamine	HMDB0001129	Organic oxygen compounds	Organooxygen compounds	Carbohydrates and carbohydrate conjugates			78.1					1.23053	3.92245e-10	2.39269e-08	-0.473962	0.719985	0.00122144	0.00169647	0.00115863	0.00117775	0.00112801	0.00114478	0.00113073	0.00115451	0.00104577	0.000982218	0.00117154	0.00121573	0.00122757	0.000971826	0.0011054	0.00123268	0.00141198	0.00146556	0.00148402	0.0014216	0.00133579	0.00145568	0.00122838	0.00134262	0.00181822	0.00165007	0.00179822
GC	272	274.2	15.521	487256		N-acetylaspartate	HMDB0000812	Organic acids and derivatives	Carboxylic acids and derivatives	Amino acids, peptides, and analogues			84.5					1.21418	0.0148515	0.0377474	0.456769	1.37246	0.0188618	0.013743	0.031159	0.00971629	0.0179867	0.0158867	0.0124522	0.0283139	0.0224292	0.0107122	0.01582	0.0163581	0.0165362	0.0175877	0.021673	0.0251164	0.0193361	0.0158175	0.0143377	0.0199297	0.0216853	0.0202789	0.022965	0.0197218	0.0200029	0.0132934	0.0105876
GC	202	350.198	13.245	381081		Phosphenodiimidic amide							80.5					1.19524	0.00395316	0.0125595	-1.01359	0.495311	0.00485766	0.0098073	0.00361347	0.00444308	0.00555864	0.00425139	0.00337291	0.00414234	0.00350979	0.0025341	0.00358634	0.0035105	0.0207236	0.00389302	0.00391231	0.00377823	0.00348236	0.00434391	0.00384822	0.00519133	0.00552481	0.00433729	0.00445336	0.00520372	0.00575309	0.00861308	0.0120429
GC	137	174.1	10.198	323156		Ethanolamine	HMDB0000149	Organic nitrogen compounds	Organonitrogen compounds	Amines			98.3					1.18148	0.000134495	0.000872788	-0.655385	0.634906	0.00245841	0.00387209	0.00223395	0.00198525	0.00249562	0.00211355	0.00301761	0.00178733	0.00246213	0.00236981	0.00242012	0.00174885	0.00149009	0.00241876	0.00256206	0.0042589	0.00330288	0.00220725	0.00283243	0.00255123	0.00228145	0.00230386	0.00278348	0.00242911	0.00244144	0.00292195	0.00374889
GC	105	200.099	9.054	262389		3-methyl-2-oxovaleric acid	HMDB0000491	Organic acids and derivatives	Keto acids and derivatives	Short-chain keto acids and derivatives			98.7					1.17129	0.000360872	0.0020012	-0.602175	0.65876	0.000598083	0.000907892	0.000592895	0.000389905	0.000798296	0.00048551	0.000486074	0.000777538	0.000552384	0.000441175	0.000539873	0.000382799	0.000912837	0.000733044	0.000572299	0.000626116	0.00077316	0.000544969	0.000445012	0.000597439	0.000492582	0.000580116	0.000835722	0.000747368	0.00073758	0.00131854	0.000736675
GC	631	398.357	25.715	886744		Daidzein	HMDB0003312	Phenylpropanoids and polyketides	Isoflavonoids	Isoflav-2-enes			65					1.1645	0.021197	0.050117	0.682222	1.60461	0.000223787	0.000139465	0.000142637	0.000179596	0.000119843	0.000217495	0.000284669	0.000173279	0.000311863	0.000276841	0.000224435	0.000333596	0.000743281	0.000193892	0.000167948	0.000150031	0.000145443	0.000160568	8.87353e-05	0.000179085	0.000156732	0.00018086	0.000268697	0.000200287	0.000111527	0.000142664	0.000127718
GC	234	232.1	14.327	381115		N-carbamylglutamate	HMDB0015673	Organic acids and derivatives	Carboxylic acids and derivatives	Amino acids, peptides, and analogues			76.2					1.1598	8.98756e-06	9.79003e-05	-0.527476	0.693767	0.00354317	0.00510714	0.00284137	0.00330211	0.00442921	0.00343713	0.00370148	0.00357344	0.0036739	0.00388213	0.00595271	0.00266196	0.00486	0.00258369	0.00379287	0.0048663	0.00311284	0.00262857	0.00329403	0.00315343	0.00369448	0.00260146	0.00236346	0.0034591	0.00357667	0.00576555	0.00547517
GC	233	232.103	14.325	381115		L-aspartic acid	HMDB0000191	Organic acids and derivatives	Carboxylic acids and derivatives	Amino acids, peptides, and analogues			90.2					1.15935	8.47428e-06	9.57916e-05	-0.526134	0.694413	0.00355947	0.00512587	0.00286976	0.00331951	0.00444369	0.00345557	0.00371008	0.00359342	0.00372687	0.00390629	0.00597497	0.00266896	0.00483497	0.00259917	0.00382034	0.00488683	0.00312064	0.00263502	0.00330776	0.0031665	0.00371468	0.00261348	0.00238036	0.00349192	0.00360586	0.00576788	0.00549027
GC	170	240.071	11.624	381031		Pyrrole-2-carboxylic acid	HMDB0004230	Organoheterocyclic compounds	Pyrroles	Pyrrole carboxylic acids and derivatives			81.4					1.15857	2.20274e-08	6.10759e-07	-0.451555	0.731254	0.000188922	0.000258354	0.000172765	0.000183402	0.000174412	0.000180382	0.000177162	0.000190147	0.000201783	0.000151015	0.000249957	0.000185388	0.000167919	0.000176848	0.000199851	0.00022543	0.000198422	0.000188948	0.000171843	0.000197372	0.000184746	0.000194464	0.000195106	0.000237408	0.000324034	0.000200228	0.000217964
GC	308	328.117	16.545	487291		Guanidinosuccinate	HMDB0003157	Organic acids and derivatives	Carboxylic acids and derivatives	Amino acids, peptides, and analogues			79.8					1.13076	0.00198297	0.00746675	0.54234	1.45633	0.000240852	0.000165382	0.000209041	0.000225402	0.000197633	0.000224817	0.000208504	0.000246782	0.000203024	0.000211175	0.000261993	0.000456191	9.63654e-05	0.000304816	0.000328413	0.000248338	0.000246754	0.000229406	0.000219815	0.000298743	0.000268345	0.000219284	0.000153039	0.000282658	0.000387378	0.00012485	0.000120067
GC	15	160.055	5.638	262189		Dimethylglycine	HMDB0000092	Organic acids and derivatives	Carboxylic acids and derivatives	Amino acids, peptides, and analogues			96.8					1.12156	0.000337385	0.0019056	-0.632465	0.645073	0.00119144	0.00184698	0.00094238	0.00109417	0.00104641	0.0011059	0.00116242	0.00109747	0.00116367	0.000915027	0.00108408	0.00100527	0.00231144	0.000989616	0.00123977	0.00128421	0.00157859	0.00116192	0.00102105	0.00155594	0.000988516	0.00117329	0.0010991	0.00109851	0.00114817	0.00343199	0.00252017
GC	2	142.1	5.233	262166		Butyrolactam	HMDB0002039	Organoheterocyclic compounds	Pyrrolidines	Pyrrolidones			77.8					1.12155	7.04591e-05	0.000524147	0.555241	1.46941	0.00424891	0.00289156	0.00433973	0.00324333	0.00405546	0.00560529	0.00379317	0.00591098	0.00573266	0.00395674	0.0044958	0.00276445	0.00172944	0.00349625	0.00396886	0.00560985	0.00384885	0.00371737	0.00368827	0.00459987	0.00422078	0.00533381	0.00511605	0.00315811	0.00465596	0.00313298	0.00263158
GC	619	204.1	25.277	886700		Melibiose	HMDB0000048	Organic oxygen compounds	Organooxygen compounds	Carbohydrates and carbohydrate conjugates			91.5					1.11384	0.0370569	0.0751754	0.748498	1.68004	0.00590885	0.00351708	0.00565824	0.00467622	0.00756757	0.00457428	0.00287984	0.00533336	0.0265636	0.00425869	0.0046225	0.003415	0.00288121	0.00327078	0.00655792	0.00693982	0.00492543	0.00469266	0.00389848	0.00593314	0.00581618	0.00417368	0.0054472	0.00483475	0.00424873	0.0041437	0.00638984
GC	110	200.099	9.306	262404		2-ketoisocaproic acid	HMDB0000695	Organic acids and derivatives	Keto acids and derivatives	Short-chain keto acids and derivatives			96.7					1.11032	0.000614626	0.00292907	-0.564563	0.67616	0.0030406	0.00449687	0.00296916	0.00179116	0.00382064	0.00256669	0.0020629	0.00392608	0.00254126	0.0022554	0.00290613	0.00206454	0.00560711	0.00377577	0.0026283	0.00314208	0.00310458	0.00250009	0.00252344	0.00352283	0.0022208	0.00352594	0.00439778	0.00322817	0.00325304	0.00621727	0.00330843
GC	281	246.101	15.801	487265		L-glutamic acid	HMDB0000148	Organic acids and derivatives	Carboxylic acids and derivatives	Amino acids, peptides, and analogues			98.4					1.10858	0.00632596	0.0185521	-0.602292	0.658707	0.00748023	0.0113559	0.0044997	0.01024	0.0125341	0.00765702	0.00550317	0.0104857	0.00832417	0.0126903	0.0191438	0.00449816	0.00396302	0.00330044	0.00840957	0.0108913	0.00454482	0.00283727	0.00777036	0.00415117	0.00739748	0.00397842	0.00426506	0.0080178	0.00831572	0.0188834	0.0121203
GC	32	98.0465	6.311	262229		N-methylglutamic acid	HMDB0062660	Organic acids and derivatives	Carboxylic acids and derivatives	Amino acids, peptides, and analogues			77.1					1.10632	0.00441077	0.0137274	0.574573	1.48924	0.00146634	0.000984622	0.00160184	0.00115042	0.00113525	0.00148005	0.000918112	0.00149889	0.00130938	0.00099384	0.00119787	0.00185611	0.000296064	0.00150553	0.0016839	0.00163385	0.0015155	0.00231838	0.00130208	0.00206142	0.00175801	0.00191916	0.00165738	0.00218333	0.00257587	0.000903826	0.000751993
GC	219	186.137	13.931	381103		Kynurenic acid	HMDB0000715	Organoheterocyclic compounds	Quinolines and derivatives	Quinoline carboxylic acids			71.2					1.08283	0.00527247	0.016081	0.502164	1.41634	0.000428005	0.000302192	0.000369619	0.000350379	0.00044996	0.000430574	0.000306983	0.000700074	0.000421129	0.00037134	0.00056727	0.000487986	0.000314662	0.000510199	0.000732401	0.000435999	0.000482847	0.000418811	0.000283964	0.00038483	0.00038656	0.000328683	0.000253836	0.000626537	0.000527808	0.000271495	0.0003637
GC	380	142.1	18.5	582663		Ornithine	HMDB0000214	Organic acids and derivatives	Carboxylic acids and derivatives	Amino acids, peptides, and analogues			96.6					1.07318	0.017695	0.0438777	-0.716289	0.608661	0.162395	0.266807	0.171835	0.127644	0.203267	0.150754	0.180969	0.261582	0.274261	0.162722	0.198456	0.128155	0.0576521	0.0962698	0.188187	0.230534	0.198373	0.186799	0.0991201	0.123003	0.137532	0.123699	0.109489	0.188141	0.187999	0.134484	0.248237
GC	201	302.091	13.234	381081		4-aminobutyric acid	HMDB0000112	Organic acids and derivatives	Carboxylic acids and derivatives	Amino acids, peptides, and analogues			76.9					1.073	0.00277202	0.00960758	-0.889041	0.539973	0.000172567	0.000319584	0.0001343	6.3222e-05	0.000147471	0.000264716	8.82193e-05	0.000276665	0.000225705	0.00010332	0.0001143	0.000145476	0.000440332	0.000111215	0.000145373	0.000188038	6.87203e-05	0.000130581	0.000102394	0.000185875	0.000205414	0.000270895	0.000211666	0.000235115	0.000254164	0.000248138	0.000342543
GC	656	315.1	27.336	886910		Adenosine-5'-monophosphate	HMDB0000045	Nucleosides, nucleotides, and analogues	Purine nucleotides	Purine ribonucleotides			83.1					1.07105	0.0062971	0.0185521	0.663621	1.58405	0.00160858	0.00101548	0.00137715	0.00228832	0.00189022	0.00134621	0.00103882	0.000483342	0.00199584	0.00112741	0.00274053	0.00126783	0.000921683	0.00125107	0.00108593	0.00470585	0.00131336	0.00163994	0.00217519	0.00145017	0.0014764	0.00110456	0.00110037	0.00143521	0.0020382	0.000820897	0.000898229
GC	78	89.1	8.063	262331		4-hydroxycinnamic acid	HMDB0002035	Phenylpropanoids and polyketides	Cinnamic acids and derivatives	Hydroxycinnamic acids and derivatives			73					1.05916	0.00156206	0.00614428	-0.786121	0.579901	0.0922573	0.159091	0.0724441	0.0778007	0.118178	0.0866783	0.0652405	0.0892672	0.088401	0.0554615	0.0769925	0.0797441	0.265067	0.0838575	0.0833578	0.0742112	0.0685981	0.0830307	0.0722504	0.093689	0.105227	0.097257	0.100649	0.113256	0.116957	0.149375	0.196709
GC	614	390.199	24.985	886670		Cholic acid	HMDB0000619	Lipids and lipid-like molecules	Steroids and steroid derivatives	Bile acids, alcohols and derivatives			63.8					1.04339	0.0262727	0.0589205	0.47723	1.39207	0.00552013	0.00396541	0.0051045	0.00413451	0.003388	0.00430659	0.00453743	0.00558804	0.00625308	0.00589494	0.00813487	0.00655696	0.0015898	0.00357239	0.00642706	0.00616323	0.00628234	0.00897417	0.0049206	0.0060729	0.0072419	0.00702434	0.00375501	0.00908624	0.0115194	0.00248012	0.00197969
GC	432	333.15	19.929	582719		Hexuronic acid							80.4					1.04145	0.000367769	0.00200303	-0.515085	0.699752	0.00357882	0.00511441	0.00533677	0.00343385	0.00544058	0.00385235	0.00255641	0.00288692	0.00337131	0.00372049	0.00485756	0.00199873	0.00394879	0.0031047	0.0041004	0.00542892	0.00354258	0.00230416	0.0031085	0.00314084	0.00293711	0.00375718	0.00232702	0.00528963	0.00555176	0.00979238	0.00526887
GC	347	276.113	17.727	582633		Diglycerol							79.2					1.04057	1.81154e-08	5.5252e-07	-0.373294	0.772018	0.00160311	0.00207652	0.00137356	0.00147079	0.00157028	0.00124202	0.00198715	0.00136113	0.00192746	0.00141356	0.00164977	0.00175306	0.00123875	0.00164305	0.00161125	0.00165089	0.0016451	0.0015905	0.0018391	0.00189431	0.00166666	0.00161528	0.0015216	0.00181915	0.00238373	0.00240563	0.00210947
GC	393	147.1	18.942	582680		1,5-anhydroglucitol	HMDB0002712	Organic oxygen compounds	Organooxygen compounds	Carbohydrates and carbohydrate conjugates			95.1					1.01128	0.00115955	0.00512555	0.695255	1.61917	0.574953	0.355091	0.544047	0.498285	0.379581	0.548861	0.539483	0.474634	0.818157	0.490235	0.621753	0.543626	0.304098	0.91713	1.10869	0.134717	0.940859	0.594085	0.378463	0.644432	0.669688	0.0939263	0.829259	0.346408	0.341206	0.195627	0.372142
GC	198	258.084	13.123	381078		2,4-diaminobutyric acid	HMDB0002362	Organic acids and derivatives	Carboxylic acids and derivatives	Amino acids, peptides, and analogues			89.2					1.00986	0.04649	0.0903149	0.457066	1.37275	0.000211243	0.000153883	0.000193634	0.000193179	0.000197181	0.000203116	0.000204416	0.000228432	0.000197885	0.000238852	0.000233673	0.000213099	1.73544e-05	0.00025037	0.000237132	0.000202279	0.000244672	0.000208457	0.000240183	0.000219291	0.000202485	0.000240699	0.000269706	0.000372909	0.000498198	5.80329e-05	5.4478e-05
LC	11.24_519.3311n	520.338	11.2432		pos	LysoPC(18:2(9Z,12Z))	HMDB0010386	Lipids and lipid-like molecules	Glycerophospholipids	Glycerophosphocholines	***		57.4	91.6	M+H, M+K, M+Na	C26H50NO7P	-2.62029	22.737	0.021218	0.67239	0.222812	1.16701	3.95208e+07	3.38651e+07	3.64348e+07	4.10852e+07	3.8961e+07	3.86163e+07	4.11876e+07	3.48515e+07	5.01733e+07	4.16698e+07	3.61276e+07	4.7131e+07	4.56399e+07	4.07956e+07	5.82002e+07	2.61952e+07	4.03794e+07	4.01042e+07	2.52307e+07	3.75453e+07	4.18892e+07	3.08485e+07	3.68712e+07	3.74576e+07	3.15004e+07	2.57832e+07	3.33097e+07
LC	12.57_802.5621m/z	802.562	12.5739		neg	PE(17:0/20:2(11Z,14Z))	LMGP02010553	Lipids and lipid-like molecules	Glycerophospholipids	Glycerophosphoethanolamines			52.4	78.3	M+FA-H	C42H80NO8P	2.23514	18.5322	0.0129278	0.583831	-0.25597	0.837424	2.34317e+07	2.79807e+07	2.837e+07	2.81566e+07	2.31977e+07	2.97599e+07	2.5589e+07	7.77792e+06	2.25574e+07	2.12676e+07	2.23666e+07	3.22594e+07	8.16255e+06	2.61004e+07	1.88708e+07	3.05864e+07	3.0435e+07	9.4158e+06	2.4632e+07	3.02117e+07	2.4794e+07	1.97837e+07	2.77714e+07	3.16759e+07	3.3568e+07	2.86409e+07	2.6857e+07
LC	11.23_564.3316m/z	564.332	11.2335		neg	PC(18:2(2E,4E)/0:0)	LMGP01050034	Lipids and lipid-like molecules	Glycerophospholipids	Glycerophosphocholines			55.1	78	M+FA-H	C26H50NO7P	1.72659	10.1617	0.0122874	0.579226	0.236738	1.17833	6.98966e+06	5.93186e+06	6.28071e+06	7.04837e+06	6.6191e+06	6.62566e+06	7.45303e+06	6.27659e+06	8.57349e+06	7.20172e+06	6.42028e+06	7.871e+06	8.42862e+06	6.81793e+06	1.03051e+07	5.04269e+06	7.25304e+06	7.29663e+06	4.57108e+06	7.1353e+06	7.21859e+06	5.56381e+06	6.78012e+06	6.45524e+06	4.9795e+06	4.48446e+06	5.84571e+06
[truncated: 33 more rows]
[truncated: 17 more columns]

## Sheet: D_F
Dataclass	ID	m/z	Retention time (min)	Average RI	Ion mode	Metabolites	Compound ID	Super Class	Class	Sub Class	level	kegg	Score	Fragmentation Score	Adducts	Formula	Mass Error (ppm)	VIP	P-value	adj.P-value	log2(FC)	FC	average(D)	average(F)	D01	D02	D03	D04	D05	D06	D07	D08	D09	D10	D11	D12	D13	D14	D15	D16	D17	D18	D19	D20	D21	F01	F02	F03	F04
[truncated: 224 more rows]
[truncated: 17 more columns]

## Sheet: E_F
Dataclass	ID	m/z	Retention time (min)	Average RI	Ion mode	Metabolites	Compound ID	Super Class	Class	Sub Class	level	kegg	Score	Fragmentation Score	Adducts	Formula	Mass Error (ppm)	VIP	P-value	adj.P-value	log2(FC)	FC	average(E)	average(F)	E01	E02	E03	E04	E05	E06	E07	E08	E09	E10	E11	E12	E13	E14	E15	E16	E17	E18	E19	E20	E21	F01	F02	F03	F04
[truncated: 174 more rows]
[truncated: 17 more columns]

[truncated: 1 more sheets: non-PCR_PCR]
